# Supplementary material for: The cellular stress sensor HSPB1 regulates the membrane localization of amino acid transporter SLC7A5 in breast cancer
Source: J Biol Chem. 2026 May 27;302(7):113197. doi: 10.1016/j.jbc.2026.113197 (PMC13311823; doi:10.1016/j.jbc.2026.113197)
Supplement: Supplementary Tables [file mmc6.xlsx]

## Sheet: Supplementary Table 1
Supplementary Table 1. List of HSPB1-WT-interacting proteins.
Enriched in WT (vs eGFP)
No.	Protein.Group	Protein.Ids	Protein.Names	Genes	First.Protein.Description	EGFP1	EGFP2	EGFP3	EGFP4	WT1	WT2	WT3	WT4
1	Q9NWS8	Q9NWS8	RMND1_HUMAN	RMND1	Required for meiotic nuclear division protein 1 homolog	500	500	500	500	8969780	8657020	8486180	6932650
2	Q9Y697	Q9Y697	NFS1_HUMAN	NFS1	Cysteine desulfurase	500	500	500	500	5729110	6001680	6120800	6715910
3	Q96HD1	Q96HD1	CREL1_HUMAN	CRELD1	Protein disulfide isomerase CRELD1	500	500	500	500	4886410	4146330	5524530	6284660
4	Q15031	Q15031	SYLM_HUMAN	LARS2	Leucine--tRNA ligase, mitochondrial	500	500	500	500	4717120	4485340	4348420	4175620
5	P30533	P30533	AMRP_HUMAN	LRPAP1	Alpha-2-macroglobulin receptor-associated protein	500	500	500	500	4510380	4543000	4120920	3652310
6	Q15599	Q15599	NHRF2_HUMAN	NHERF2	Na(+)/H(+) exchange regulatory cofactor NHE-RF2	500	500	500	500	4117320	3466510	3361460	3725490
7	P20336	P20336	RAB3A_HUMAN	RAB3A	Ras-related protein Rab-3A	500	500	500	500	3731110	3612200	3556880	3029020
8	Q7KZ85	Q7KZ85	SPT6H_HUMAN	SUPT6H	Transcription elongation factor SPT6	500	500	500	500	3282400	3420620	3541150	3378240
9	Q92466	Q92466	DDB2_HUMAN	DDB2	DNA damage-binding protein 2	500	500	500	500	3388030	3480290	3384330	3269940
10	P26885	P26885	FKBP2_HUMAN	FKBP2	Peptidyl-prolyl cis-trans isomerase FKBP2	500	500	500	500	3944530	3776950	3965780	1434260
11	O75436	O75436	VP26A_HUMAN	VPS26A	Vacuolar protein sorting-associated protein 26A	500	500	500	500	3169640	3047290	3032320	3208370
12	O00194	O00194	RB27B_HUMAN	RAB27B	Ras-related protein Rab-27B	500	500	500	500	2727320	2635840	2591920	2254360
13	Q96E11	Q96E11	RRFM_HUMAN	MRRF	Ribosome-recycling factor, mitochondrial	500	500	500	500	2604050	2360590	2414630	1863790
14	O15394	O15394	NCAM2_HUMAN	NCAM2	Neural cell adhesion molecule 2	500	500	500	500	1807970	2051770	1995180	2330410
15	O43708	O43708	MAAI_HUMAN	GSTZ1	Maleylacetoacetate isomerase	500	500	500	500	1900840	1922720	1860010	2494330
16	P10768	P10768	ESTD_HUMAN	ESD	S-formylglutathione hydrolase	500	500	500	500	2015790	2180730	2024070	1875000
17	P16930	P16930	FAAA_HUMAN	FAH	Fumarylacetoacetase	500	500	500	500	1838190	1937470	1834950	2275800
18	O75352	O75352	MPU1_HUMAN	MPDU1	Mannose-P-dolichol utilization defect 1 protein	500	500	500	500	2534430	2702690	2627220	500
19	Q9Y624	Q9Y624	JAM1_HUMAN	F11R	Junctional adhesion molecule A	500	500	500	500	1792110	1899220	1824610	2320640
20	Q10471	Q10471	GALT2_HUMAN	GALNT2	Polypeptide N-acetylgalactosaminyltransferase 2	500	500	500	500	1917420	2021660	2042290	1839890
21	P68036	P68036;A0A1B0GUS4	UB2L3_HUMAN	UBE2L3	Ubiquitin-conjugating enzyme E2 L3	500	500	500	500	1861630	2024090	1856350	1596890
22	P15374	P15374	UCHL3_HUMAN	UCHL3	Ubiquitin carboxyl-terminal hydrolase isozyme L3	500	500	500	500	1923920	1736620	1595650	1839990
23	Q14696	Q14696	MESD_HUMAN	MESD	LRP chaperone MESD	500	500	500	500	1819320	1804960	1825200	1433920
24	P54105	P54105	ICLN_HUMAN	CLNS1A	Methylosome subunit pICln	500	500	500	500	2276000	1809660	2002930	383284
25	Q96BW9	Q96BW9	TAM41_HUMAN	TAMM41	Phosphatidate cytidylyltransferase, mitochondrial	500	500	500	500	1841250	2329550	2258270	500
26	P16333	P16333	NCK1_HUMAN	NCK1	Cytoplasmic protein NCK1	500	500	500	500	1625020	1486110	1544410	1767830
27	Q9BRR6	Q9BRR6	ADPGK_HUMAN	ADPGK	ADP-dependent glucokinase	500	500	500	500	1596600	1555670	1614410	1606290
28	O75554	O75554	WBP4_HUMAN	WBP4	WW domain-binding protein 4	500	500	500	500	2142200	1510770	1729130	985557
29	O75915	O75915	PRAF3_HUMAN	ARL6IP5	PRA1 family protein 3	500	500	500	500	1537410	1294510	1392500	2109690
30	P10515	P10515	ODP2_HUMAN	DLAT	Dihydrolipoyllysine-residue acetyltransferase component of pyruvate dehydrogenase complex, mitochondrial	500	500	500	500	1441170	1586310	1457010	1791850
31	P68402	P68402	PA1B2_HUMAN	PAFAH1B2	Platelet-activating factor acetylhydrolase IB subunit alpha2	500	500	500	500	1589020	1486610	1617230	1398830
32	Q9Y6F7;Q9Y6F8	Q9Y232;Q9Y6F8;Q9Y6F7	CDY1_HUMAN;CDY2_HUMAN	CDY1;CDY2A	Testis-specific chromodomain protein Y 2	500	500	500	500	1510520	1524380	1547630	1456430
33	Q13217	Q13217	DNJC3_HUMAN	DNAJC3	DnaJ homolog subfamily C member 3	500	500	500	500	1415730	1429760	1473760	1695200
34	Q9NX40	Q9NX40	OCAD1_HUMAN	OCIAD1	OCIA domain-containing protein 1	500	500	500	500	1455990	1434330	1447080	1631030
35	Q9HAB8	Q9HAB8	PPCS_HUMAN	PPCS	Phosphopantothenate--cysteine ligase	500	500	500	500	1491180	1406700	1437520	1501030
36	Q86SX6	Q86SX6	GLRX5_HUMAN	GLRX5	Glutaredoxin-related protein 5, mitochondrial	500	500	500	500	1306730	1361370	1155810	1936070
37	Q5ZPR3	Q5ZPR3	CD276_HUMAN	CD276	CD276 antigen	500	500	500	500	1575680	1753320	1541090	871710
38	Q9Y639	Q9Y639	NPTN_HUMAN	NPTN	Neuroplastin	500	500	500	500	1542150	1540360	1496410	1153080
39	Q5W111	Q5W111	SPRY7_HUMAN	SPRYD7	SPRY domain-containing protein 7	500	500	500	500	1402140	1410630	1388180	1510120
40	Q9Y673	Q9Y673	ALG5_HUMAN	ALG5	Dolichyl-phosphate beta-glucosyltransferase	500	500	500	500	1391920	1340080	1357390	1617170
41	P00973	P00973	OAS1_HUMAN	OAS1	2'-5'-oligoadenylate synthase 1	500	500	500	500	1386460	1305550	1393720	1577480
42	P49903	P49903	SPS1_HUMAN	SEPHS1	Selenide, water dikinase 1	500	500	500	500	1132810	1125180	1130290	2257160
43	Q03519	Q03519	TAP2_HUMAN	TAP2	Antigen peptide transporter 2	500	500	500	500	1233580	1504030	1519810	1385210
44	O75347	O75347	TBCA_HUMAN	TBCA	Tubulin-specific chaperone A	500	500	500	500	1493160	1515140	1380080	1249930
45	Q96CD2	Q96CD2	COAC_HUMAN	PPCDC	Phosphopantothenoylcysteine decarboxylase	500	500	500	500	1342500	1153010	1426420	1617470
46	P48059	P48059	LIMS1_HUMAN	LIMS1	LIM and senescent cell antigen-like-containing domain protein 1	500	500	500	500	1454670	1424940	1511080	1102250
47	P54725	P54725	RD23A_HUMAN	RAD23A	UV excision repair protein RAD23 homolog A	500	500	500	500	1372030	1181960	1017280	1833440
48	P61966	P61966	AP1S1_HUMAN	AP1S1	AP-1 complex subunit sigma-1A	500	500	500	500	1546290	1587180	1582620	676151
49	Q96C01	Q96C01	F136A_HUMAN	FAM136A	Protein FAM136A	500	500	500	500	1360010	1360690	1159380	1462940
50	Q9BTY7	Q9BTY7	HGH1_HUMAN	HGH1	Protein HGH1 homolog	500	500	500	500	1365340	1301670	1231320	1328640
51	Q9Y320	Q9Y320	TMX2_HUMAN	TMX2	Thioredoxin-related transmembrane protein 2	500	500	500	500	1276520	1216460	1212100	1494160
52	O43913	O43913	ORC5_HUMAN	ORC5	Origin recognition complex subunit 5	500	500	500	500	1096850	1085910	1033920	1825010
53	Q9Y2R0	Q9Y2R0	COA3_HUMAN	COA3	Cytochrome c oxidase assembly factor 3 homolog, mitochondrial	500	500	500	500	1194130	1377360	1169010	1277170
54	Q9UGP8	Q9UGP8	SEC63_HUMAN	SEC63	Translocation protein SEC63 homolog	500	500	500	500	1176650	1277510	1223600	1337580
55	Q86Y07	Q86Y07	VRK2_HUMAN	VRK2	Serine/threonine-protein kinase VRK2	500	500	500	500	2216510	1293140	1483170	500
56	O75306	O75306	NDUS2_HUMAN	NDUFS2	NADH dehydrogenase [ubiquinone] iron-sulfur protein 2, mitochondrial	500	500	500	500	1388470	1420090	1414920	758866
57	Q9H4L7	Q9H4L7	SMRCD_HUMAN	SMARCAD1	SWI/SNF-related matrix-associated actin-dependent regulator of chromatin subfamily A containing DEAD/H box 1	500	500	500	500	1376600	1584530	1476360	520567
58	Q9Y2S2	Q9Y2S2	CRYL1_HUMAN	CRYL1	Lambda-crystallin homolog	500	500	500	500	1276290	1212690	1177700	1282410
59	P53990	P53990	IST1_HUMAN	IST1	IST1 homolog	500	500	500	500	1179250	1199400	1231620	1323120
60	Q96LR5	P51965;Q969T4;Q96LR5	UB2E2_HUMAN	UBE2E2	Ubiquitin-conjugating enzyme E2 E2	500	500	500	500	1204550	1197730	1137520	1370820
61	Q9Y570	Q9Y570	PPME1_HUMAN	PPME1	Protein phosphatase methylesterase 1	500	500	500	500	1240730	1170760	1118600	1354710
62	O43598	O43598	DNPH1_HUMAN	DNPH1	2'-deoxynucleoside 5'-phosphate N-hydrolase 1	500	500	500	500	1701390	1626850	1555870	500
63	P36507	P36507;Q02750	MP2K2_HUMAN	MAP2K2	Dual specificity mitogen-activated protein kinase kinase 2	500	500	500	500	1233940	1181190	1273060	1159570
64	Q9UBF2	Q9UBF2	COPG2_HUMAN	COPG2	Coatomer subunit gamma-2	500	500	500	500	1194730	1218580	1190170	1231340
65	Q9Y5L0	Q9Y5L0	TNPO3_HUMAN	TNPO3	Transportin-3	500	500	500	500	1070770	1218090	1112280	1364070
66	Q96T51	Q96T51	RUFY1_HUMAN	RUFY1	RUN and FYVE domain-containing protein 1	500	500	500	500	1152970	1235510	1138020	1187750
67	Q9BSH4	Q9BSH4	TACO1_HUMAN	TACO1	Translational activator of cytochrome c oxidase 1	500	500	500	500	1356350	1247650	1345150	748371
68	P21397	P21397	AOFA_HUMAN	MAOA	Amine oxidase [flavin-containing] A	500	500	500	500	1349020	1258140	1243680	810566
69	Q07812	Q07812	BAX_HUMAN	BAX	Apoptosis regulator BAX	500	500	500	500	1146060	1062540	1057020	1376350
70	O95571	O95571	ETHE1_HUMAN	ETHE1	Persulfide dioxygenase ETHE1, mitochondrial	500	500	500	500	1239280	1216720	1185350	969293
71	P23458	P23458	JAK1_HUMAN	JAK1	Tyrosine-protein kinase JAK1	500	500	500	500	1168020	1178490	1283400	972850
72	Q8WVQ1	Q8WVQ1	CANT1_HUMAN	CANT1	Soluble calcium-activated nucleotidase 1	500	500	500	500	1209510	1288070	1214050	885683
73	P30711	P30711	GSTT1_HUMAN	GSTT1	Glutathione S-transferase theta-1	500	500	500	500	1635310	1366690	1571050	500
74	Q9Y6K0	Q9Y6K0	CEPT1_HUMAN	CEPT1	Choline/ethanolaminephosphotransferase 1	500	500	500	500	1486280	1588940	1450630	500
75	O60671	O60671	RAD1_HUMAN	RAD1	Cell cycle checkpoint protein RAD1	500	500	500	500	1044000	1097340	999113	1336780
76	Q05519	Q05519	SRS11_HUMAN	SRSF11	Serine/arginine-rich splicing factor 11	500	500	500	500	1299610	1246540	1196880	723598
77	P49137	P49137	MAPK2_HUMAN	MAPKAPK2	MAP kinase-activated protein kinase 2	500	500	500	500	1110500	1128410	1099910	1101390
78	Q8NBQ5	Q8NBQ5	DHB11_HUMAN	HSD17B11	Estradiol 17-beta-dehydrogenase 11	500	500	500	500	1502960	1543950	1368090	500
79	Q8N584	Q8N584	TT39C_HUMAN	TTC39C	Tetratricopeptide repeat protein 39C	500	500	500	500	1539900	1334300	1517150	500
80	Q96CM8	Q96CM8	ACSF2_HUMAN	ACSF2	Medium-chain acyl-CoA ligase ACSF2, mitochondrial	500	500	500	500	1011960	1070790	1025170	1276540
81	O60888	O60888	CUTA_HUMAN	CUTA	Protein CutA	500	500	500	500	1741490	1237160	1341800	500
82	Q96A26	Q96A26	F162A_HUMAN	FAM162A	Protein FAM162A	500	500	500	500	1192280	1152650	1155840	751350
83	Q9BVC5	Q9BVC5	ASHWN_HUMAN	C2orf49	Ashwin	500	500	500	500	1076190	940751	1047640	1177090
84	Q9C0I1	Q9C0I1	MTMRC_HUMAN	MTMR12	Myotubularin-related protein 12	500	500	500	500	1023340	940533	1088470	1177850
85	P01033	P01033	TIMP1_HUMAN	TIMP1	Metalloproteinase inhibitor 1	500	500	500	500	1007730	1018210	997912	1188390
86	O95070	O95070	YIF1A_HUMAN	YIF1A	Protein YIF1A	500	500	500	500	1022190	967575	919677	1270850
87	Q8N565	Q8N565	MREG_HUMAN	MREG	Melanoregulin	500	500	500	500	1353040	1525430	880551	418576
88	Q8WZ82	Q8WZ82	OVCA2_HUMAN	OVCA2	Esterase OVCA2	500	500	500	500	988308	1017420	934359	1236360
89	Q9NP97	Q9NP97	DLRB1_HUMAN	DYNLRB1	Dynein light chain roadblock-type 1	500	500	500	500	1394530	1431140	1334380	500
90	Q15172	Q15172	2A5A_HUMAN	PPP2R5A	Serine/threonine-protein phosphatase 2A 56 kDa regulatory subunit alpha isoform	500	500	500	500	933648	961643	919212	1303200
91	Q8N183	Q8N183	NDUF2_HUMAN	NDUFAF2	NADH dehydrogenase [ubiquinone] 1 alpha subcomplex assembly factor 2	500	500	500	500	1022590	1094530	1036420	963691
92	Q9UNH7	Q9UNH7	SNX6_HUMAN	SNX6	Sorting nexin-6	500	500	500	500	1001380	1002710	942578	1164180
93	Q8NBU5	Q8NBU5	ATAD1_HUMAN	ATAD1	Outer mitochondrial transmembrane helix translocase	500	500	500	500	1001200	935256	957269	1215940
94	Q99627	Q99627	CSN8_HUMAN	COPS8	COP9 signalosome complex subunit 8	500	500	500	500	1340950	1261330	1222670	279875
95	Q9P2R3	Q9P2R3	ANFY1_HUMAN	ANKFY1	Rabankyrin-5	500	500	500	500	937900	1026690	981535	1118650
96	Q9H0U4	Q9H0U4	RAB1B_HUMAN	RAB1B	Ras-related protein Rab-1B	500	500	500	500	1037720	818352	876343	1262740
97	Q8IYD1	Q8IYD1	ERF3B_HUMAN	GSPT2	Eukaryotic peptide chain release factor GTP-binding subunit ERF3B	500	500	500	500	1468490	1175130	1334330	500
98	Q9Y2T2	Q9Y2T2	AP3M1_HUMAN	AP3M1	AP-3 complex subunit mu-1	500	500	500	500	977877	910573	898449	1179450
99	Q05084	Q05084	ICA69_HUMAN	ICA1	Islet cell autoantigen 1	500	500	500	500	993552	761395	1112230	1079630
100	O60826	O60826	CCD22_HUMAN	CCDC22	Coiled-coil domain-containing protein 22	500	500	500	500	1023930	1052070	953593	907228
101	P35269	P35269	T2FA_HUMAN	GTF2F1	General transcription factor IIF subunit 1	500	500	500	500	957477	1057780	951434	967981
102	P04066	P04066	FUCO_HUMAN	FUCA1	Tissue alpha-L-fucosidase	500	500	500	500	1089760	991785	1158400	672017
103	Q9Y4J8	Q9Y4J8	DTNA_HUMAN	DTNA	Dystrobrevin alpha	500	500	500	500	939971	977338	934524	1027570
104	Q96F86	Q96F86	EDC3_HUMAN	EDC3	Enhancer of mRNA-decapping protein 3	500	500	500	500	889292	945919	1016190	1011710
105	P49336	P49336;Q9BWU1	CDK8_HUMAN	CDK8	Cyclin-dependent kinase 8	500	500	500	500	1031810	937735	1034260	854460
106	Q5VW32	Q5VW32	BROX_HUMAN	BROX	BRO1 domain-containing protein BROX	500	500	500	500	1090790	896092	951404	901658
107	P15735	P15735	PHKG2_HUMAN	PHKG2	Phosphorylase b kinase gamma catalytic chain, liver/testis isoform	500	500	500	500	1040130	910302	1013890	851723
108	O95630	O95630	STABP_HUMAN	STAMBP	STAM-binding protein	500	500	500	500	1009970	970586	966507	865819
109	Q13564	Q13564	ULA1_HUMAN	NAE1	NEDD8-activating enzyme E1 regulatory subunit	500	500	500	500	910286	888554	890847	1121950
110	Q7Z4H8	Q7Z4H8	PLGT3_HUMAN	POGLUT3	Protein O-glucosyltransferase 3	500	500	500	500	951344	905870	989383	964980
111	P08397	P08397	HEM3_HUMAN	HMBS	Porphobilinogen deaminase	500	500	500	500	943671	897153	997165	936271
112	Q96FQ6	Q96FQ6	S10AG_HUMAN	S100A16	Protein S100-A16	500	500	500	500	1004150	1073760	956323	738054
113	Q13641	Q13641	TPBG_HUMAN	TPBG	Trophoblast glycoprotein	500	500	500	500	925203	844902	874420	1118390
114	Q15041	Q15041	AR6P1_HUMAN	ARL6IP1	ADP-ribosylation factor-like protein 6-interacting protein 1	500	500	500	500	750795	1057700	1138650	807775
115	Q9H9S4	Q9H9S4	CB39L_HUMAN	CAB39L	Calcium-binding protein 39-like	500	500	500	500	901845	904219	862080	1084520
116	Q86Y39	Q86Y39	NDUAB_HUMAN	NDUFA11	NADH dehydrogenase [ubiquinone] 1 alpha subcomplex subunit 11	500	500	500	500	1138930	1077710	1035000	498353
117	Q14919	Q14919	NC2A_HUMAN	DRAP1	Dr1-associated corepressor	500	500	500	500	852927	906333	802006	1177780
118	Q99611	Q99611	SPS2_HUMAN	SEPHS2	Selenide, water dikinase 2	500	500	500	500	1346620	1155460	1220120	500
119	Q8NC96	Q8NC96	NECP1_HUMAN	NECAP1	Adaptin ear-binding coat-associated protein 1	500	500	500	500	896227	834561	877717	1110640
120	Q9NUJ1	Q9NUJ1	ABHDA_HUMAN	ABHD10	Palmitoyl-protein thioesterase ABHD10, mitochondrial	500	500	500	500	964221	995881	1006040	738733
121	Q8NBL1	Q8NBL1	PGLT1_HUMAN	POGLUT1	Protein O-glucosyltransferase 1	500	500	500	500	963634	911876	898825	924044
122	P60604	P60604	UB2G2_HUMAN	UBE2G2	Ubiquitin-conjugating enzyme E2 G2	500	500	500	500	1012960	896920	895089	874644
123	O60256	O60256	KPRB_HUMAN	PRPSAP2	Phosphoribosyl pyrophosphate synthase-associated protein 2	500	500	500	500	982251	904389	924185	850502
124	Q13751	Q13751	LAMB3_HUMAN	LAMB3	Laminin subunit beta-3	500	500	500	500	917071	1007410	1004390	730651
125	Q96T60	Q96T60	PNKP_HUMAN	PNKP	Bifunctional polynucleotide phosphatase/kinase	500	500	500	500	865293	912916	920835	957420
126	P51688	P51688	SPHM_HUMAN	SGSH	N-sulphoglucosamine sulphohydrolase	500	500	500	500	854717	930116	888235	983121
127	Q96BP3	Q96BP3	PPWD1_HUMAN	PPWD1	Peptidylprolyl isomerase domain and WD repeat-containing protein 1	500	500	500	500	931965	851572	904852	959360
128	O76095	O76095	JTB_HUMAN	JTB	Protein JTB	500	500	500	500	831987	898057	841174	1064350
129	Q9Y237	Q9Y237	PIN4_HUMAN	PIN4	Peptidyl-prolyl cis-trans isomerase NIMA-interacting 4	500	500	500	500	908042	921866	910495	874470
130	Q6PD74	Q6PD74	AAGAB_HUMAN	AAGAB	Alpha- and gamma-adaptin-binding protein p34	500	500	500	500	913070	934762	921847	842686
131	Q9BRX8	Q9BRX8	PXL2A_HUMAN	PRXL2A	Peroxiredoxin-like 2A	500	500	500	500	812078	912498	826922	1060820
132	P38936	P38936	CDN1A_HUMAN	CDKN1A	Cyclin-dependent kinase inhibitor 1	500	500	500	500	1001930	938078	1032940	611162
133	Q01433	Q01433	AMPD2_HUMAN	AMPD2	AMP deaminase 2	500	500	500	500	898236	860942	843735	948258
134	Q9BXR0	Q9BXR0	TGT_HUMAN	QTRT1	Queuine tRNA-ribosyltransferase catalytic subunit 1	500	500	500	500	835369	808044	794880	1105800
135	P53701	P53701	CCHL_HUMAN	HCCS	Holocytochrome c-type synthase	500	500	500	500	877747	892637	870069	892518
136	Q92575	Q92575	UBXN4_HUMAN	UBXN4	UBX domain-containing protein 4	500	500	500	500	738544	898123	897872	992004
137	Q16740	Q16740	CLPP_HUMAN	CLPP	ATP-dependent Clp protease proteolytic subunit, mitochondrial	500	500	500	500	923474	923519	931602	745120
138	Q5T6V5	Q5T6V5	QSPP_HUMAN	C9orf64	Queuosine salvage protein	500	500	500	500	911129	862801	901866	832601
139	Q7Z7H5	Q7Z7H5	TMED4_HUMAN	TMED4	Transmembrane emp24 domain-containing protein 4	500	500	500	500	867251	879634	856436	894419
140	O15264	O15264	MK13_HUMAN	MAPK13	Mitogen-activated protein kinase 13	500	500	500	500	859950	848920	867588	916116
141	Q96GK7	Q96GK7;Q6P2I3	FAH2A_HUMAN	FAHD2A	Fumarylacetoacetate hydrolase domain-containing protein 2A	500	500	500	500	935676	928133	970836	653274
142	B7ZAQ6;P0CG08	B7ZAQ6;P0CG08	GPHRA_HUMAN;GPHRB_HUMAN	GPR89A;GPR89B	Golgi pH regulator A	500	500	500	500	940635	940402	973554	627420
143	P53611	P53611	PGTB2_HUMAN	RABGGTB	Geranylgeranyl transferase type-2 subunit beta	500	500	500	500	795919	879702	837539	931222
144	P82909	P82909	KGD4_HUMAN	MRPS36	Alpha-ketoglutarate dehydrogenase component 4	500	500	500	500	942329	989079	851499	661027
145	Q6ZT21	Q6ZT21	TMPPE_HUMAN	TMPPE	Transmembrane protein with metallophosphoesterase domain	500	500	500	500	1183840	1090370	1167960	500
146	Q92696	Q92696	PGTA_HUMAN	RABGGTA	Geranylgeranyl transferase type-2 subunit alpha	500	500	500	500	822988	829659	782376	999209
147	Q9H5X1	Q9H5X1	CIA2A_HUMAN	CIAO2A	Cytosolic iron-sulfur assembly component 2A	500	500	500	500	869034	843351	817777	886414
148	Q9NPA8	Q9NPA8	ENY2_HUMAN	ENY2	Transcription and mRNA export factor ENY2	500	500	500	500	1247850	1039490	1103300	500
149	Q92917	Q92917	GPKOW_HUMAN	GPKOW	G-patch domain and KOW motifs-containing protein	500	500	500	500	825954	761835	812046	973792
150	Q8NHH9	Q8NHH9	ATLA2_HUMAN	ATL2	Atlastin-2	500	500	500	500	796769	880234	825373	858799
151	Q96BF6	Q96BF6	NACC2_HUMAN	NACC2	Nucleus accumbens-associated protein 2	500	500	500	500	856736	813119	766452	914424
152	Q9BUR5	Q9BUR5	MIC26_HUMAN	APOO	MICOS complex subunit MIC26	500	500	500	500	828534	799172	833430	888403
153	O43488	O43488	ARK72_HUMAN	AKR7A2	Aflatoxin B1 aldehyde reductase member 2	500	500	500	500	869829	925150	845030	703768
154	Q96JB2	Q96JB2	COG3_HUMAN	COG3	Conserved oligomeric Golgi complex subunit 3	500	500	500	500	860014	844058	845851	773243
155	P06132	P06132	DCUP_HUMAN	UROD	Uroporphyrinogen decarboxylase	500	500	500	500	782489	792217	778444	968483
156	Q96P16	Q96P16	RPR1A_HUMAN	RPRD1A	Regulation of nuclear pre-mRNA domain-containing protein 1A	500	500	500	500	865843	842058	828188	740909
157	Q9Y6M5	Q9Y6M5	ZNT1_HUMAN	SLC30A1	Proton-coupled zinc antiporter SLC30A1	500	500	500	500	771901	834170	764265	905125
158	P09417	P09417	DHPR_HUMAN	QDPR	Dihydropteridine reductase	500	500	500	500	843577	795069	822389	811348
159	Q96BQ5	Q96BQ5	CC127_HUMAN	CCDC127	Coiled-coil domain-containing protein 127	500	500	500	500	834834	846726	785604	787523
160	Q00169	Q00169	PIPNA_HUMAN	PITPNA	Phosphatidylinositol transfer protein alpha isoform	500	500	500	500	747102	853454	813404	828684
161	Q8NFQ8	Q8NFQ8	TOIP2_HUMAN	TOR1AIP2	Torsin-1A-interacting protein 2	500	500	500	500	773570	843261	810859	810994
162	O60271	O60271	JIP4_HUMAN	SPAG9	C-Jun-amino-terminal kinase-interacting protein 4	500	500	500	500	791042	880989	809562	755961
163	O94903	O94903	PLPHP_HUMAN	PLPBP	Pyridoxal phosphate homeostasis protein	500	500	500	500	825974	889362	895048	619382
164	P52630	P52630	STAT2_HUMAN	STAT2	Signal transducer and activator of transcription 2	500	500	500	500	831529	720117	730224	946030
165	Q86UZ6	Q86UZ6	ZBT46_HUMAN	ZBTB46	Zinc finger and BTB domain-containing protein 46	500	500	500	500	951380	1183970	1084830	500
166	Q9UKG1	Q9UKG1	DP13A_HUMAN	APPL1	DCC-interacting protein 13-alpha	500	500	500	500	842998	820931	769120	787489
167	P60983	P60983	GMFB_HUMAN	GMFB	Glia maturation factor beta	500	500	500	500	821024	854126	745519	789485
168	Q9NX62	Q9NX62	IMPA3_HUMAN	BPNT2	Golgi-resident adenosine 3',5'-bisphosphate 3'-phosphatase	500	500	500	500	752013	788579	751303	917751
169	O95456	O95456	PSMG1_HUMAN	PSMG1	Proteasome assembly chaperone 1	500	500	500	500	875558	880746	942269	504662
170	P51948	P51948	MAT1_HUMAN	MNAT1	CDK-activating kinase assembly factor MAT1	500	500	500	500	762749	717360	757505	918707
171	Q04726	Q04724;Q04725;Q04726;Q04727	TLE3_HUMAN	TLE3	Transducin-like enhancer protein 3	500	500	500	500	761696	765403	739572	876428
172	O95716	O95716;P20336	RAB3D_HUMAN	RAB3D	Ras-related protein Rab-3D	500	500	500	500	1018060	938802	974543	209177
173	P11310	P11310	ACADM_HUMAN	ACADM	Medium-chain specific acyl-CoA dehydrogenase, mitochondrial	500	500	500	500	748996	765582	747581	864682
174	Q8N5M1	Q8N5M1	ATPF2_HUMAN	ATPAF2	ATP synthase mitochondrial F1 complex assembly factor 2	500	500	500	500	854705	782015	794467	682738
175	O00165	O00165	HAX1_HUMAN	HAX1	HCLS1-associated protein X-1	500	500	500	500	1059150	903895	899657	241169
176	Q460N5	Q460N5	PAR14_HUMAN	PARP14	Protein mono-ADP-ribosyltransferase PARP14	500	500	500	500	721414	700431	725805	952532
177	P48147	P48147	PPCE_HUMAN	PREP	Prolyl endopeptidase	500	500	500	500	837324	830100	853546	573770
178	O95881	O95881	TXD12_HUMAN	TXNDC12	Thioredoxin domain-containing protein 12	500	500	500	500	843289	748786	758853	730897
179	P24593	P24593	IBP5_HUMAN	IGFBP5	Insulin-like growth factor-binding protein 5	500	500	500	500	795121	718605	766389	799394
180	Q9GZT8	Q9GZT8	NIF3L_HUMAN	NIF3L1	NIF3-like protein 1	500	500	500	500	875183	833388	854721	510395
181	Q8TEM1	Q8TEM1	PO210_HUMAN	NUP210	Nuclear pore membrane glycoprotein 210	500	500	500	500	685496	739086	713047	918460
182	P19784	P19784	CSK22_HUMAN	CSNK2A2	Casein kinase II subunit alpha'	500	500	500	500	806228	752937	777615	715259
183	Q8WW59	Q8WW59	SPRY4_HUMAN	SPRYD4	SPRY domain-containing protein 4	500	500	500	500	777939	676025	745385	851106
184	Q15404	Q15404	RSU1_HUMAN	RSU1	Ras suppressor protein 1	500	500	500	500	732999	723599	718509	872401
185	Q92979	Q92979	NEP1_HUMAN	EMG1	Ribosomal RNA small subunit methyltransferase NEP1	500	500	500	500	851543	730297	746770	717688
186	Q5HYI8	Q5HYI8	RABL3_HUMAN	RABL3	Rab-like protein 3	500	500	500	500	742315	715717	757312	825300
187	Q9H9A6	Q9H9A6	LRC40_HUMAN	LRRC40	Leucine-rich repeat-containing protein 40	500	500	500	500	752684	758239	754317	766610
188	P54764	P54753;P54762;P54764;Q9UF33	EPHA4_HUMAN	EPHA4	Ephrin type-A receptor 4	500	500	500	500	695679	725397	719404	888270
189	Q9GZM5	Q9GZM5	YIPF3_HUMAN	YIPF3	Protein YIPF3	500	500	500	500	557385	651474	617734	1193090
190	Q96CT7	Q96CT7	CC124_HUMAN	CCDC124	Coiled-coil domain-containing protein 124	500	500	500	500	796499	711538	744662	763800
191	Q9BV81	Q9BV81	EMC6_HUMAN	EMC6	ER membrane protein complex subunit 6	500	500	500	500	734869	757591	786112	734465
192	Q9H1E5	Q9H1E5	TMX4_HUMAN	TMX4	Thioredoxin-related transmembrane protein 4	500	500	500	500	755929	723164	748250	781797
193	Q53FA7	Q53FA7	QORX_HUMAN	TP53I3	Quinone oxidoreductase PIG3	500	500	500	500	761156	758870	740886	744085
194	Q8IYJ3	Q8IYJ3	SYTL1_HUMAN	SYTL1	Synaptotagmin-like protein 1	500	500	500	500	739606	761536	677095	811354
195	Q14CX7	Q14CX7	NAA25_HUMAN	NAA25	N-alpha-acetyltransferase 25, NatB auxiliary subunit	500	500	500	500	783743	815372	774179	609077
196	Q06136	Q06136	KDSR_HUMAN	KDSR	3-ketodihydrosphingosine reductase	500	500	500	500	1003330	874635	957958	130717
197	Q9H0N5	Q9H0N5	PHS2_HUMAN	PCBD2	Pterin-4-alpha-carbinolamine dehydratase 2	500	500	500	500	770903	722620	762650	709902
198	Q9Y6I9	Q9Y6I9	TX264_HUMAN	TEX264	Testis-expressed protein 264	500	500	500	500	777020	683413	755115	748097
199	O75717	O75717	WDHD1_HUMAN	WDHD1	WD repeat and HMG-box DNA-binding protein 1	500	500	500	500	707151	749560	699275	805318
200	Q56P03	Q56P03	EAPP_HUMAN	EAPP	E2F-associated phosphoprotein	500	500	500	500	795914	611602	780147	773066
201	Q9Y276	Q9Y276	BCS1_HUMAN	BCS1L	Mitochondrial chaperone BCS1	500	500	500	500	728405	692426	717468	820877
202	P13984	P13984	T2FB_HUMAN	GTF2F2	General transcription factor IIF subunit 2	500	500	500	500	739090	745841	739399	729432
203	P51784	P51784	UBP11_HUMAN	USP11	Ubiquitin carboxyl-terminal hydrolase 11	500	500	500	500	742858	736221	736936	732232
204	Q96IR7	Q96IR7	HPDL_HUMAN	HPDL	4-hydroxyphenylpyruvate dioxygenase-like protein	500	500	500	500	816676	796598	792022	541394
205	Q9Y5J7	Q9Y5J7	TIM9_HUMAN	TIMM9	Mitochondrial import inner membrane translocase subunit Tim9	500	500	500	500	775292	832758	704617	621074
206	Q9NRP0	Q9NRP0	OSTC_HUMAN	OSTC	Oligosaccharyltransferase complex subunit OSTC	500	500	500	500	688661	661466	668801	904881
207	Q9NRP2	Q9NRP2	COXM2_HUMAN	CMC2	COX assembly mitochondrial protein 2 homolog	500	500	500	500	769055	828851	723163	600877
208	Q8NBN7	Q8NBN7	RDH13_HUMAN	RDH13	Retinol dehydrogenase 13	500	500	500	500	657914	668292	752649	840581
209	O14561	O14561	ACPM_HUMAN	NDUFAB1	Acyl carrier protein, mitochondrial	500	500	500	500	748373	758678	694367	712921
210	Q92692	Q92692	NECT2_HUMAN	NECTIN2	Nectin-2	500	500	500	500	716155	692244	758937	727113
211	Q8N8N7	Q8N8N7	PTGR2_HUMAN	PTGR2	Prostaglandin reductase 2	500	500	500	500	757050	665154	700883	768848
212	Q9BT22	Q9BT22	ALG1_HUMAN	ALG1	Chitobiosyldiphosphodolichol beta-mannosyltransferase	500	500	500	500	764430	737862	730365	652449
213	P61201	P61201	CSN2_HUMAN	COPS2	COP9 signalosome complex subunit 2	500	500	500	500	755127	733018	731488	654970
214	Q14139	Q14139	UBE4A_HUMAN	UBE4A	Ubiquitin conjugation factor E4 A	500	500	500	500	675460	751960	700499	720678
215	O14907	O14907	TX1B3_HUMAN	TAX1BP3	Tax1-binding protein 3	500	500	500	500	728329	697803	714095	693061
216	P08240	P08240	SRPRA_HUMAN	SRPRA	Signal recognition particle receptor subunit alpha	500	500	500	500	699729	729054	713348	686299
217	Q9NZZ3	Q9NZZ3	CHMP5_HUMAN	CHMP5	Charged multivesicular body protein 5	500	500	500	500	683176	654438	702046	771189
218	Q9H0C8	Q9H0C8	ILKAP_HUMAN	ILKAP	Integrin-linked kinase-associated serine/threonine phosphatase 2C	500	500	500	500	776168	707198	775150	549172
219	Q9Y2X7	Q14161;Q9Y2X7	GIT1_HUMAN	GIT1	ARF GTPase-activating protein GIT1	500	500	500	500	734532	735227	691758	642211
220	Q9BVK2	Q9BVK2	ALG8_HUMAN	ALG8	Probable dolichyl pyrophosphate Glc1Man9GlcNAc2 alpha-1,3-glucosyltransferase	500	500	500	500	649290	746022	644622	763108
221	Q8N7H5	Q8N7H5	PAF1_HUMAN	PAF1	RNA polymerase II-associated factor 1 homolog	500	500	500	500	686179	710388	676744	724916
222	O43292	O43292	GPAA1_HUMAN	GPAA1	Glycosylphosphatidylinositol anchor attachment 1 protein	500	500	500	500	717504	866778	697091	515566
223	Q9H7Z7	Q9H7Z7	PGES2_HUMAN	PTGES2	Prostaglandin E synthase 2	500	500	500	500	729508	752550	703237	594805
224	Q9BVT8	Q9BVT8	TMUB1_HUMAN	TMUB1	Transmembrane and ubiquitin-like domain-containing protein 1	500	500	500	500	656498	715561	673125	734004
225	Q96BM9	Q96BM9	ARL8A_HUMAN	ARL8A	ADP-ribosylation factor-like protein 8A	500	500	500	500	797771	807789	767651	405242
226	Q8TB03	Q8TB03	CX038_HUMAN	CXorf38	Uncharacterized protein CXorf38	500	500	500	500	694283	666180	685845	723003
227	P78318	P78318	IGBP1_HUMAN	IGBP1	Immunoglobulin-binding protein 1	500	500	500	500	741790	672857	668405	680270
228	Q5J8M3	Q5J8M3	EMC4_HUMAN	EMC4	ER membrane protein complex subunit 4	500	500	500	500	666880	659117	716535	720101
229	P06756	P06756	ITAV_HUMAN	ITGAV	Integrin alpha-V	500	500	500	500	642220	690517	682505	740076
230	Q9NRW1	Q9NRW1	RAB6B_HUMAN	RAB6B	Ras-related protein Rab-6B	500	500	500	500	643058	660611	660435	783407
231	Q9NZ08	Q9NZ08	ERAP1_HUMAN	ERAP1	Endoplasmic reticulum aminopeptidase 1	500	500	500	500	699019	694647	662642	684721
232	Q96HJ9	Q96HJ9	FMC1_HUMAN	FMC1	Protein FMC1 homolog	500	500	500	500	688621	757165	714035	573399
233	O94888	O94888	UBXN7_HUMAN	UBXN7	UBX domain-containing protein 7	500	500	500	500	571052	670117	649597	838485
234	Q9UI09	Q9UI09	NDUAC_HUMAN	NDUFA12	NADH dehydrogenase [ubiquinone] 1 alpha subcomplex subunit 12	500	500	500	500	795596	754212	785750	376161
235	P20338	P20338	RAB4A_HUMAN	RAB4A	Ras-related protein Rab-4A	500	500	500	500	689183	664658	689981	664182
236	O75116	O75116	ROCK2_HUMAN	ROCK2	Rho-associated protein kinase 2	500	500	500	500	737160	719397	694776	555356
237	Q9NS69	Q9NS69	TOM22_HUMAN	TOMM22	Mitochondrial import receptor subunit TOM22 homolog	500	500	500	500	650904	694423	616854	741597
238	O75363	O75363	BCAS1_HUMAN	BCAS1	Breast carcinoma-amplified sequence 1	500	500	500	500	661897	675332	698291	664212
239	O75629	O75629	CREG1_HUMAN	CREG1	Protein CREG1	500	500	500	500	1221770	585321	888870	500
240	Q05193	Q05193	DYN1_HUMAN	DNM1	Dynamin-1	500	500	500	500	636403	676492	600250	766952
241	Q9BRQ8	Q9BRQ8	FSP1_HUMAN	AIFM2	Ferroptosis suppressor protein 1	500	500	500	500	816115	781255	786975	293082
242	Q14657	Q14657	LAGE3_HUMAN	LAGE3	EKC/KEOPS complex subunit LAGE3	500	500	500	500	744215	545649	807565	573946
243	Q58FG1	Q58FG1	HS904_HUMAN	HSP90AA4P	Putative heat shock protein HSP 90-alpha A4	500	500	500	500	608479	729397	609037	710711
244	Q04323	Q04323	UBXN1_HUMAN	UBXN1	UBX domain-containing protein 1	500	500	500	500	666698	642119	647557	698540
245	P21283	P21283	VATC1_HUMAN	ATP6V1C1	V-type proton ATPase subunit C 1	500	500	500	500	647846	624381	605638	771937
246	P34949	P34949	MPI_HUMAN	MPI	Mannose-6-phosphate isomerase	500	500	500	500	650184	649031	624379	726059
247	O75164	O75164	KDM4A_HUMAN	KDM4A	Lysine-specific demethylase 4A	500	500	500	500	726201	629500	673116	612837
248	Q9HCE6	Q9HCE6	ARGAL_HUMAN	ARHGEF10L	Rho guanine nucleotide exchange factor 10-like protein	500	500	500	500	1001710	601674	734196	297251
249	Q9P265	Q9P265	DIP2B_HUMAN	DIP2B	Disco-interacting protein 2 homolog B	500	500	500	500	613913	668021	629276	721666
250	Q9UHJ6	Q9UHJ6	SHPK_HUMAN	SHPK	Sedoheptulokinase	500	500	500	500	667744	629104	650187	684738
251	Q9NWU1	Q9NWU1	OXSM_HUMAN	OXSM	3-oxoacyl-[acyl-carrier-protein] synthase, mitochondrial	500	500	500	500	634533	653973	637405	698772
252	Q9H488	Q9H488	OFUT1_HUMAN	POFUT1	GDP-fucose protein O-fucosyltransferase 1	500	500	500	500	706556	677879	689686	541194
253	Q9NTJ5	Q9NTJ5	SAC1_HUMAN	SACM1L	Phosphatidylinositol-3-phosphatase SAC1	500	500	500	500	629379	675278	632925	669658
254	P61970	P61970	NTF2_HUMAN	NUTF2	Nuclear transport factor 2	500	500	500	500	696352	645280	719702	537938
255	O00401	O00401	WASL_HUMAN	WASL	Actin nucleation-promoting factor WASL	500	500	500	500	580752	667032	614327	735247
256	O60830	O60830	TI17B_HUMAN	TIMM17B	Mitochondrial import inner membrane translocase subunit Tim17-B	500	500	500	500	618362	602835	644073	728152
257	O95169	O95169	NDUB8_HUMAN	NDUFB8	NADH dehydrogenase [ubiquinone] 1 beta subcomplex subunit 8, mitochondrial	500	500	500	500	667960	671224	647638	599580
258	O94804	O94804	STK10_HUMAN	STK10	Serine/threonine-protein kinase 10	500	500	500	500	549648	624452	581852	830159
259	O60825	O60825	F262_HUMAN	PFKFB2	6-phosphofructo-2-kinase/fructose-2,6-bisphosphatase 2	500	500	500	500	606292	622532	637154	716975
260	Q12974	Q12974;Q93096	TP4A2_HUMAN	PTP4A2	Protein tyrosine phosphatase type IVA 2	500	500	500	500	685908	607707	689933	591975
261	Q99747	Q99747	SNAG_HUMAN	NAPG	Gamma-soluble NSF attachment protein	500	500	500	500	658143	597569	633540	679900
262	Q5TFE4	Q5TFE4	NT5D1_HUMAN	NT5DC1	5'-nucleotidase domain-containing protein 1	500	500	500	500	703382	602614	658641	596521
263	Q9H497	Q9H497	TOR3A_HUMAN	TOR3A	Torsin-3A	500	500	500	500	859990	585899	716902	396820
264	O00148	O00148	DX39A_HUMAN	DDX39A	ATP-dependent RNA helicase DDX39A	500	500	500	500	658024	678111	669680	552695
265	Q9H269	Q9H269	VPS16_HUMAN	VPS16	Vacuolar protein sorting-associated protein 16 homolog	500	500	500	500	583449	588869	622498	745036
266	Q99986	Q99986	VRK1_HUMAN	VRK1	Serine/threonine-protein kinase VRK1	500	500	500	500	615357	602278	695702	624489
267	Q9UBW8	Q9UBW8	CSN7A_HUMAN	COPS7A	COP9 signalosome complex subunit 7a	500	500	500	500	657450	686615	648661	543967
268	Q96GW9	Q96GW9	SYMM_HUMAN	MARS2	Methionine--tRNA ligase, mitochondrial	500	500	500	500	652539	594687	633208	648723
269	Q9H490	Q9H490	PIGU_HUMAN	PIGU	Phosphatidylinositol glycan anchor biosynthesis class U protein	500	500	500	500	645568	623801	624792	632109
270	Q9NVH6	Q9NVH6	TMLH_HUMAN	TMLHE	Trimethyllysine dioxygenase, mitochondrial	500	500	500	500	692635	581907	671025	580640
271	Q12769	Q12769	NU160_HUMAN	NUP160	Nuclear pore complex protein Nup160	500	500	500	500	620841	698888	642985	550785
272	P23434	P23434	GCSH_HUMAN	GCSH	Glycine cleavage system H protein, mitochondrial	500	500	500	500	714168	683645	550108	552441
273	Q9BSF4	Q9BSF4	TIM29_HUMAN	TIMM29	Mitochondrial import inner membrane translocase subunit Tim29	500	500	500	500	671419	610033	633965	583031
274	P56556	P56556	NDUA6_HUMAN	NDUFA6	NADH dehydrogenase [ubiquinone] 1 alpha subcomplex subunit 6	500	500	500	500	717152	736918	721094	322601
275	Q9GZU8	Q9GZU8	PIP30_HUMAN	PSME3IP1	PSME3-interacting protein	500	500	500	500	640840	637518	622672	588452
276	Q99447	Q99447	PCY2_HUMAN	PCYT2	Ethanolamine-phosphate cytidylyltransferase	500	500	500	500	635930	611844	611188	613475
277	O00115	O00115	DNS2A_HUMAN	DNASE2	Deoxyribonuclease-2-alpha	500	500	500	500	611612	693492	627952	536051
278	O00762	O00762	UBE2C_HUMAN	UBE2C	Ubiquitin-conjugating enzyme E2 C	500	500	500	500	751471	683366	621756	411313
279	Q96T83	Q96T83	SL9A7_HUMAN	SLC9A7	Sodium/hydrogen exchanger 7	500	500	500	500	628935	570960	619734	643629
280	P19474	P19474	RO52_HUMAN	TRIM21	E3 ubiquitin-protein ligase TRIM21	500	500	500	500	591319	566399	632629	671931
281	P55789	P55789	ALR_HUMAN	GFER	FAD-linked sulfhydryl oxidase ALR	500	500	500	500	627828	655773	571636	603300
282	O75884	O75884	RBBP9_HUMAN	RBBP9	Serine hydrolase RBBP9	500	500	500	500	573869	597922	578399	705498
283	Q9UNL2	Q9UNL2	SSRG_HUMAN	SSR3	Translocon-associated protein subunit gamma	500	500	500	500	845083	810529	786970	500
284	Q12792	Q12792	TWF1_HUMAN	TWF1	Twinfilin-1	500	500	500	500	653593	623362	665013	500569
285	Q9P0J1	Q9P0J1	PDP1_HUMAN	PDP1	[Pyruvate dehydrogenase [acetyl-transferring]]-phosphatase 1, mitochondrial	500	500	500	500	572739	509596	564512	795268
286	Q9Y5L4	Q9Y5L4	TIM13_HUMAN	TIMM13	Mitochondrial import inner membrane translocase subunit Tim13	500	500	500	500	619780	630914	578331	609702
287	O75038	O75038	PLCH2_HUMAN	PLCH2	1-phosphatidylinositol 4,5-bisphosphate phosphodiesterase eta-2	500	500	500	500	913180	634259	885603	500
288	Q9H9E3	Q9H9E3	COG4_HUMAN	COG4	Conserved oligomeric Golgi complex subunit 4	500	500	500	500	586530	648487	614132	582946
289	Q99797	Q99797	MIPEP_HUMAN	MIPEP	Mitochondrial intermediate peptidase	500	500	500	500	601861	605647	608552	610218
290	P56378	P56378	ATP68_HUMAN	ATP5MJ	ATP synthase subunit ATP5MJ, mitochondrial	500	500	500	500	790344	820448	808874	500
291	Q9NP77	Q9NP77	SSU72_HUMAN	SSU72	RNA polymerase II subunit A C-terminal domain phosphatase SSU72	500	500	500	500	670596	593048	635519	518013
292	Q8TB36	Q8TB36	GDAP1_HUMAN	GDAP1	Ganglioside-induced differentiation-associated protein 1	500	500	500	500	574719	623686	625017	592315
293	Q9BV20	Q9BV20	MTNA_HUMAN	MRI1	Methylthioribose-1-phosphate isomerase	500	500	500	500	574031	602357	560371	672509
294	Q03426	Q03426	KIME_HUMAN	MVK	Mevalonate kinase	500	500	500	500	606213	541957	602438	658539
295	Q9NVZ3	Q9NVZ3	NECP2_HUMAN	NECAP2	Adaptin ear-binding coat-associated protein 2	500	500	500	500	577704	546510	555771	727981
296	O15127	O15127	SCAM2_HUMAN	SCAMP2	Secretory carrier-associated membrane protein 2	500	500	500	500	606645	612993	607590	571236
297	Q9Y282	Q9Y282	ERGI3_HUMAN	ERGIC3	Endoplasmic reticulum-Golgi intermediate compartment protein 3	500	500	500	500	612641	603216	572177	600401
298	Q9ULT8	Q9ULT8	HECD1_HUMAN	HECTD1	E3 ubiquitin-protein ligase HECTD1	500	500	500	500	563503	572069	591865	657974
299	P49914	P49914	MTHFS_HUMAN	MTHFS	5-formyltetrahydrofolate cyclo-ligase	500	500	500	500	529415	595156	607610	652228
300	Q96JB5	Q96JB5	CK5P3_HUMAN	CDK5RAP3	CDK5 regulatory subunit-associated protein 3	500	500	500	500	544067	579447	542801	715834
301	Q8N1S5	Q8N1S5	S39AB_HUMAN	SLC39A11	Zinc transporter ZIP11	500	500	500	500	562306	556258	526112	737278
302	Q6UX53	Q6UX53	MET7B_HUMAN	METTL7B	Thiol S-methyltransferase METTL7B	500	500	500	500	590546	595734	587692	604153
303	P57105	P57105	SYJ2B_HUMAN	SYNJ2BP	Synaptojanin-2-binding protein	500	500	500	500	580735	554740	669114	570722
304	Q13057	Q13057	COASY_HUMAN	COASY	Bifunctional coenzyme A synthase	500	500	500	500	591542	596392	596846	589087
305	Q9HCU4	Q9HCU4	CELR2_HUMAN	CELSR2	Cadherin EGF LAG seven-pass G-type receptor 2	500	500	500	500	599961	567969	629327	570074
306	Q6ZNJ1	Q6ZNJ1	NBEL2_HUMAN	NBEAL2	Neurobeachin-like protein 2	500	500	500	500	598553	577018	574278	614078
307	P50579	P50579	MAP2_HUMAN	METAP2	Methionine aminopeptidase 2	500	500	500	500	635291	607400	633271	486898
308	B0FP48;E5RIL1	B0FP48;E5RIL1	UPK3L_HUMAN;UPKL2_HUMAN	UPK3BL1;UPK3BL2	Uroplakin-3b-like protein 1	500	500	500	500	619306	552832	572950	613392
309	Q9ULH1	Q9ULH1	ASAP1_HUMAN	ASAP1	Arf-GAP with SH3 domain, ANK repeat and PH domain-containing protein 1	500	500	500	500	489700	509548	526128	823913
310	Q6ZRP7	Q6ZRP7	QSOX2_HUMAN	QSOX2	Sulfhydryl oxidase 2	500	500	500	500	587123	525238	580035	639751
311	Q9H974	Q9H974	QTRT2_HUMAN	QTRT2	Queuine tRNA-ribosyltransferase accessory subunit 2	500	500	500	500	609536	610866	582497	525151
312	P05165	P05165	PCCA_HUMAN	PCCA	Propionyl-CoA carboxylase alpha chain, mitochondrial	500	500	500	500	570351	567796	572153	615724
313	P20810	P20810	ICAL_HUMAN	CAST	Calpastatin	500	500	500	500	512395	557750	545556	701531
314	P49840	P49840	GSK3A_HUMAN	GSK3A	Glycogen synthase kinase-3 alpha	500	500	500	500	610816	593113	582862	517226
315	Q9UDX5	Q9UDX5	MTFP1_HUMAN	MTFP1	Mitochondrial fission process protein 1	500	500	500	500	809017	731508	760432	500
316	Q9H553	Q9H553	ALG2_HUMAN	ALG2	Alpha-1,3/1,6-mannosyltransferase ALG2	500	500	500	500	670997	653007	631137	345868
317	P19256	P19256	LFA3_HUMAN	CD58	Lymphocyte function-associated antigen 3	500	500	500	500	519774	546776	533865	698433
318	Q8N128	Q8N128	F177A_HUMAN	FAM177A1	Protein FAM177A1	500	500	500	500	546182	553672	514986	681060
319	Q9NPR2	Q9NPR2	SEM4B_HUMAN	SEMA4B	Semaphorin-4B	500	500	500	500	567592	583082	556056	587385
320	P04439	P01889;P04439	HLAA_HUMAN	HLA-A	HLA class I histocompatibility antigen, A alpha chain	500	500	500	500	689242	622108	704298	269340
321	Q9UI12	Q9UI12	VATH_HUMAN	ATP6V1H	V-type proton ATPase subunit H	500	500	500	500	487901	529372	521879	736542
322	O43181	O43181	NDUS4_HUMAN	NDUFS4	NADH dehydrogenase [ubiquinone] iron-sulfur protein 4, mitochondrial	500	500	500	500	596835	586166	552819	532109
323	Q7KZN9	Q7KZN9	COX15_HUMAN	COX15	Cytochrome c oxidase assembly protein COX15 homolog	500	500	500	500	570731	540739	573445	580652
324	Q8IWV7	Q8IWV7	UBR1_HUMAN	UBR1	E3 ubiquitin-protein ligase UBR1	500	500	500	500	516412	577410	530168	637121
325	O75828	O75828	CBR3_HUMAN	CBR3	Carbonyl reductase [NADPH] 3	500	500	500	500	571897	589089	537581	561104
326	O15126	O15126	SCAM1_HUMAN	SCAMP1	Secretory carrier-associated membrane protein 1	500	500	500	500	542653	553891	521615	638932
327	Q07820	Q07820	MCL1_HUMAN	MCL1	Induced myeloid leukemia cell differentiation protein Mcl-1	500	500	500	500	657160	539226	555803	497101
328	Q8WUH6	Q8WUH6	TM263_HUMAN	TMEM263	Transmembrane protein 263	500	500	500	500	525364	599323	612026	504587
329	Q9NVA1	Q9NVA1	UQCC1_HUMAN	UQCC1	Ubiquinol-cytochrome-c reductase complex assembly factor 1	500	500	500	500	537361	533171	536498	633502
330	Q15648	Q15648	MED1_HUMAN	MED1	Mediator of RNA polymerase II transcription subunit 1	500	500	500	500	510397	470534	538016	721521
331	Q7Z478	Q7Z478	DHX29_HUMAN	DHX29	ATP-dependent RNA helicase DHX29	500	500	500	500	574974	552340	575243	537412
332	Q8NEW0	Q8NEW0	ZNT7_HUMAN	SLC30A7	Zinc transporter 7	500	500	500	500	562911	517563	510935	648241
333	P09669	P09669	COX6C_HUMAN	COX6C	Cytochrome c oxidase subunit 6C	500	500	500	500	590785	614255	573409	455631
334	O75150	O75150	BRE1B_HUMAN	RNF40	E3 ubiquitin-protein ligase BRE1B	500	500	500	500	457789	604629	498836	671182
335	Q86V88	Q86V88	MGDP1_HUMAN	MDP1	Magnesium-dependent phosphatase 1	500	500	500	500	544798	476836	516646	686784
336	Q9UP83	Q9UP83	COG5_HUMAN	COG5	Conserved oligomeric Golgi complex subunit 5	500	500	500	500	521793	585312	540060	577179
337	Q16611	Q16611	BAK_HUMAN	BAK1	Bcl-2 homologous antagonist/killer	500	500	500	500	557054	440779	536403	690093
338	Q15814	Q15814	TBCC_HUMAN	TBCC	Tubulin-specific chaperone C	500	500	500	500	538244	585262	503645	596573
339	Q13740	Q13740	CD166_HUMAN	ALCAM	CD166 antigen	500	500	500	500	491801	562804	522675	645147
340	O60645	O60645	EXOC3_HUMAN	EXOC3	Exocyst complex component 3	500	500	500	500	572306	557789	580521	504202
341	Q9UPN6	Q9UPN6	SCAF8_HUMAN	SCAF8	SR-related and CTD-associated factor 8	500	500	500	500	601257	568271	599105	443555
342	Q9H0B6	Q9H0B6	KLC2_HUMAN	KLC2	Kinesin light chain 2	500	500	500	500	511167	552274	542828	596564
343	Q96AT9	Q96AT9	RPE_HUMAN	RPE	Ribulose-phosphate 3-epimerase	500	500	500	500	716187	770310	710774	500
344	O95721	O95721	SNP29_HUMAN	SNAP29	Synaptosomal-associated protein 29	500	500	500	500	576463	547771	524186	548801
345	Q9Y376	Q9Y376;Q9H9S4	CAB39_HUMAN	CAB39	Calcium-binding protein 39	500	500	500	500	560939	572066	514655	548720
346	O95376	O95376	ARI2_HUMAN	ARIH2	E3 ubiquitin-protein ligase ARIH2	500	500	500	500	528747	553330	538012	574647
347	Q9NX57	Q9NX57	RAB20_HUMAN	RAB20	Ras-related protein Rab-20	500	500	500	500	525690	563749	489038	611464
348	P13473	P13473	LAMP2_HUMAN	LAMP2	Lysosome-associated membrane glycoprotein 2	500	500	500	500	547966	550312	571386	515632
349	Q9Y5Y6	Q9Y5Y6	ST14_HUMAN	ST14	Suppressor of tumorigenicity 14 protein	500	500	500	500	553108	556937	539226	532138
350	Q14019	Q14019	COTL1_HUMAN	COTL1	Coactosin-like protein	500	500	500	500	497715	557359	523488	600649
351	Q7Z2Z2	Q7Z2Z2	EFL1_HUMAN	EFL1	Elongation factor-like GTPase 1	500	500	500	500	456868	531717	482765	699717
352	Q6UXG2	Q6UXG2	ELAP1_HUMAN	ELAPOR1	Endosome/lysosome-associated apoptosis and autophagy regulator 1	500	500	500	500	511686	556804	515377	586140
353	P13498	P13498	CY24A_HUMAN	CYBA	Cytochrome b-245 light chain	500	500	500	500	469059	555783	561702	582936
354	Q96QD8	Q96QD8	S38A2_HUMAN	SLC38A2	Sodium-coupled neutral amino acid symporter 2	500	500	500	500	599759	525550	572091	467270
355	P61599	P61599	NAA20_HUMAN	NAA20	N-alpha-acetyltransferase 20	500	500	500	500	536919	514502	517466	591276
356	Q9NV56	Q9NV56	MRGBP_HUMAN	MRGBP	MRG/MORF4L-binding protein	500	500	500	500	561960	430821	435361	729962
357	Q9Y5P4	Q9Y5P4	CERT_HUMAN	CERT1	Ceramide transfer protein	500	500	500	500	512283	524054	538997	580437
358	P32321	P32321	DCTD_HUMAN	DCTD	Deoxycytidylate deaminase	500	500	500	500	615877	628770	625894	285103
359	P18858	P18858	DNLI1_HUMAN	LIG1	DNA ligase 1	500	500	500	500	486976	576121	524925	560979
360	P53365	P53365	ARFP2_HUMAN	ARFIP2	Arfaptin-2	500	500	500	500	560970	501901	487731	597939
361	P38435	P38435	VKGC_HUMAN	GGCX	Vitamin K-dependent gamma-carboxylase	500	500	500	500	477390	511581	484674	674215
362	Q9GZT9	Q9GZT9	EGLN1_HUMAN	EGLN1	Egl nine homolog 1	500	500	500	500	543722	511760	477006	611304
363	Q9NUQ7	Q9NUQ7	UFSP2_HUMAN	UFSP2	Ufm1-specific protease 2	500	500	500	500	567992	570969	584951	418690
364	Q9UNF0	Q9UNF0	PACN2_HUMAN	PACSIN2	Protein kinase C and casein kinase substrate in neurons protein 2	500	500	500	500	534336	559033	545666	502501
365	Q5K4L6	Q5K4L6	S27A3_HUMAN	SLC27A3	Long-chain fatty acid transport protein 3	500	500	500	500	532193	555853	493739	559488
366	Q5T0N5	Q5T0N5	FBP1L_HUMAN	FNBP1L	Formin-binding protein 1-like	500	500	500	500	552125	537592	521540	528122
367	P55809	P55809	SCOT1_HUMAN	OXCT1	Succinyl-CoA:3-ketoacid coenzyme A transferase 1, mitochondrial	500	500	500	500	502707	531445	524391	579741
368	O75674	O75674	TM1L1_HUMAN	TOM1L1	TOM1-like protein 1	500	500	500	500	530786	458639	521129	622332
369	Q92882	Q92882	OSTF1_HUMAN	OSTF1	Osteoclast-stimulating factor 1	500	500	500	500	364715	798675	511892	453311
370	Q86TI2	Q86TI2	DPP9_HUMAN	DPP9	Dipeptidyl peptidase 9	500	500	500	500	495293	514963	532380	585484
371	Q9H9Q2	Q9H9Q2	CSN7B_HUMAN	COPS7B	COP9 signalosome complex subunit 7b	500	500	500	500	479145	460449	516865	670314
372	P56211	P56211	ARP19_HUMAN	ARPP19	cAMP-regulated phosphoprotein 19	500	500	500	500	710748	703293	702779	500
373	Q15813	Q15813	TBCE_HUMAN	TBCE	Tubulin-specific chaperone E	500	500	500	500	513379	523245	513350	563617
374	P62491	P62491	RB11A_HUMAN	RAB11A	Ras-related protein Rab-11A	500	500	500	500	468338	507756	496207	639581
375	P50613	P50613	CDK7_HUMAN	CDK7	Cyclin-dependent kinase 7	500	500	500	500	516552	469811	524005	593395
376	Q9H6P5	Q9H6P5	TASP1_HUMAN	TASP1	Threonine aspartase 1	500	500	500	500	478282	397483	507283	708507
377	P61020	P61020	RAB5B_HUMAN	RAB5B	Ras-related protein Rab-5B	500	500	500	500	580825	613585	642371	252305
378	Q5VWZ2	Q5VWZ2	LYPL1_HUMAN	LYPLAL1	Lysophospholipase-like protein 1	500	500	500	500	573213	523010	535005	457842
379	Q9Y394	Q9Y394	DHRS7_HUMAN	DHRS7	Dehydrogenase/reductase SDR family member 7	500	500	500	500	525836	520714	511927	528937
380	Q2M389	Q2M389	WASC4_HUMAN	WASHC4	WASH complex subunit 4	500	500	500	500	533513	531652	502042	517594
381	Q9Y5K6	Q9Y5K6	CD2AP_HUMAN	CD2AP	CD2-associated protein	500	500	500	500	509866	501863	498318	572457
382	O95848	O95848	NUD14_HUMAN	NUDT14	Uridine diphosphate glucose pyrophosphatase NUDT14	500	500	500	500	678306	526271	693791	180107
383	Q9NUY8	Q9NUY8	TBC23_HUMAN	TBC1D23	TBC1 domain family member 23	500	500	500	500	550007	537337	575679	415092
384	Q9H299	Q9H299	SH3L3_HUMAN	SH3BGRL3	SH3 domain-binding glutamic acid-rich-like protein 3	500	500	500	500	553203	552557	587041	384581
385	Q9Y3A6	Q9Y3A6	TMED5_HUMAN	TMED5	Transmembrane emp24 domain-containing protein 5	500	500	500	500	437696	463465	453575	720366
386	Q96FZ2	Q96FZ2	HMCES_HUMAN	HMCES	Abasic site processing protein HMCES	500	500	500	500	497988	483136	501066	586090
387	Q5BJH7	Q5BJH7	YIF1B_HUMAN	YIF1B	Protein YIF1B	500	500	500	500	524102	491244	513669	536284
388	O60487	O60487	MPZL2_HUMAN	MPZL2	Myelin protein zero-like protein 2	500	500	500	500	500079	503973	509052	550210
389	Q5TDH0	Q5TDH0	DDI2_HUMAN	DDI2	Protein DDI1 homolog 2	500	500	500	500	538288	505249	435808	582793
390	Q7Z6K5	Q7Z6K5	ARPIN_HUMAN	ARPIN	Arpin	500	500	500	500	508189	507639	449359	594202
391	Q92733	Q92733	PRCC_HUMAN	PRCC	Proline-rich protein PRCC	500	500	500	500	518007	478046	539661	516223
392	Q8IYU8	Q8IYU8	MICU2_HUMAN	MICU2	Calcium uptake protein 2, mitochondrial	500	500	500	500	512467	542291	513454	480847
393	Q5VT52	Q5VT52	RPRD2_HUMAN	RPRD2	Regulation of nuclear pre-mRNA domain-containing protein 2	500	500	500	500	480552	499885	460788	607197
394	Q96PC5	Q96PC5;Q96RT6	MIA2_HUMAN	MIA2	Melanoma inhibitory activity protein 2	500	500	500	500	504793	526233	486933	528811
395	O43583	O43583	DENR_HUMAN	DENR	Density-regulated protein	500	500	500	500	659076	756616	628615	500
396	P15529	P15529	MCP_HUMAN	CD46	Membrane cofactor protein	500	500	500	500	460197	530019	502636	550960
397	P23368	P23368	MAOM_HUMAN	ME2	NAD-dependent malic enzyme, mitochondrial	500	500	500	500	527953	539862	493568	480870
398	P22033	P22033	MUTA_HUMAN	MMUT	Methylmalonyl-CoA mutase, mitochondrial	500	500	500	500	543328	552788	543533	391113
399	Q96B23	Q96B23	CR025_HUMAN	C18orf25	Protein C18orf25	500	500	500	500	505408	463784	504721	556594
400	Q5JTJ3	Q5JTJ3	COA6_HUMAN	COA6	Cytochrome c oxidase assembly factor 6 homolog	500	500	500	500	536055	501018	512972	469056
401	Q13190	Q13190	STX5_HUMAN	STX5	Syntaxin-5	500	500	500	500	463056	541742	466301	545550
402	Q01658	Q01658	NC2B_HUMAN	DR1	Protein Dr1	500	500	500	500	752332	609711	651799	500
403	Q8IYK2	Q8IYK2	CC105_HUMAN	CCDC105	Coiled-coil domain-containing protein 105	500	500	500	500	636875	525483	454160	393571
404	Q9BVL2	Q9BVL2	NUP58_HUMAN	NUP58	Nucleoporin p58/p45	500	500	500	500	709878	592857	706030	500
405	Q06546	Q06546	GABPA_HUMAN	GABPA	GA-binding protein alpha chain	500	500	500	500	572632	569345	581638	284917
406	O75027	O75027	ABCB7_HUMAN	ABCB7	Iron-sulfur clusters transporter ABCB7, mitochondrial	500	500	500	500	481782	527750	488673	506434
407	Q9UJ83	Q9UJ83	HACL1_HUMAN	HACL1	2-hydroxyacyl-CoA lyase 1	500	500	500	500	488511	475389	483568	557163
408	P13051	P13051	UNG_HUMAN	UNG	Uracil-DNA glycosylase	500	500	500	500	506004	456872	472485	566352
409	P29218	P29218	IMPA1_HUMAN	IMPA1	Inositol monophosphatase 1	500	500	500	500	465273	466887	462175	602687
410	Q9BPX3	Q9BPX3	CND3_HUMAN	NCAPG	Condensin complex subunit 3	500	500	500	500	520588	548298	478231	446227
411	Q9BWS9	Q9BWS9	CHID1_HUMAN	CHID1	Chitinase domain-containing protein 1	500	500	500	500	477816	489137	484347	539123
412	Q99808	Q99808	S29A1_HUMAN	SLC29A1	Equilibrative nucleoside transporter 1	500	500	500	500	462921	502431	450230	574379
413	Q8N6M3	Q8N6M3	FITM2_HUMAN	FITM2	Acyl-coenzyme A diphosphatase FITM2	500	500	500	500	482360	457105	481428	564174
414	Q9NWW5	Q9NWW5	CLN6_HUMAN	CLN6	Ceroid-lipofuscinosis neuronal protein 6	500	500	500	500	659122	642637	682331	500
415	Q9H4A5	Q9H4A5	GLP3L_HUMAN	GOLPH3L	Golgi phosphoprotein 3-like	500	500	500	500	472063	434695	464992	608987
416	Q9C0C9	Q9C0C9	UBE2O_HUMAN	UBE2O	(E3-independent) E2 ubiquitin-conjugating enzyme	500	500	500	500	457719	487721	458197	575191
417	Q9UHQ4	Q9UHQ4	BAP29_HUMAN	BCAP29	B-cell receptor-associated protein 29	500	500	500	500	466804	497602	456399	554347
418	Q6NYC1	Q6NYC1	JMJD6_HUMAN	JMJD6	Bifunctional arginine demethylase and lysyl-hydroxylase JMJD6	500	500	500	500	675155	635110	663424	500
419	P59780	P59780	AP3S2_HUMAN	AP3S2	AP-3 complex subunit sigma-2	500	500	500	500	435709	473581	479947	584344
420	O00244	O00244	ATOX1_HUMAN	ATOX1	Copper transport protein ATOX1	500	500	500	500	510311	561675	435113	465584
421	Q9BSY4	Q9BSY4	CHCH5_HUMAN	CHCHD5	Coiled-coil-helix-coiled-coil-helix domain-containing protein 5	500	500	500	500	511173	555897	483769	414688
422	Q5VSL9	Q5VSL9	STRP1_HUMAN	STRIP1	Striatin-interacting protein 1	500	500	500	500	532004	533195	533619	366561
423	P60602	P60602	ROMO1_HUMAN	ROMO1	Reactive oxygen species modulator 1	500	500	500	500	421378	524732	463528	552216
424	P01112	P01112;P01116	RASH_HUMAN	HRAS	GTPase HRas	500	500	500	500	444590	480814	507187	527659
425	Q99519	Q99519	NEUR1_HUMAN	NEU1	Sialidase-1	500	500	500	500	479118	476652	521178	480370
426	Q8NFR3	Q8NFR3	SPTSB_HUMAN	SPTSSB	Serine palmitoyltransferase small subunit B	500	500	500	500	456727	501445	477973	521140
427	Q86WA6	Q86WA6	BPHL_HUMAN	BPHL	Valacyclovir hydrolase	500	500	500	500	531726	489292	485737	444104
428	O75792	O75792	RNH2A_HUMAN	RNASEH2A	Ribonuclease H2 subunit A	500	500	500	500	473323	468947	462545	544346
429	Q9BZE9	Q9BZE9	ASPC1_HUMAN	ASPSCR1	Tether containing UBX domain for GLUT4	500	500	500	500	433434	481458	452474	579803
430	Q8IYI6	Q8IYI6	EXOC8_HUMAN	EXOC8	Exocyst complex component 8	500	500	500	500	477521	495996	488910	484168
431	Q9UQE7	Q9UQE7	SMC3_HUMAN	SMC3	Structural maintenance of chromosomes protein 3	500	500	500	500	453836	507075	466365	518907
432	Q15527	Q15527	SURF2_HUMAN	SURF2	Surfeit locus protein 2	500	500	500	500	504438	487259	486362	459396
433	Q9NRY4	Q9NRY4	RHG35_HUMAN	ARHGAP35	Rho GTPase-activating protein 35	500	500	500	500	465830	483628	465889	520051
434	O95825	O95825	QORL1_HUMAN	CRYZL1	Quinone oxidoreductase-like protein 1	500	500	500	500	505238	493117	553909	373915
435	Q96BR5	Q96BR5	COA7_HUMAN	COA7	Cytochrome c oxidase assembly factor 7	500	500	500	500	435378	439250	442220	608081
436	P41567	P41567;O60739	EIF1_HUMAN	EIF1	Eukaryotic translation initiation factor 1	500	500	500	500	523618	472303	534073	394809
437	Q96AX1	Q96AX1	VP33A_HUMAN	VPS33A	Vacuolar protein sorting-associated protein 33A	500	500	500	500	522117	504989	499889	394478
438	Q9H2J4	Q9H2J4	PDCL3_HUMAN	PDCL3	Phosducin-like protein 3	500	500	500	500	461368	413773	415089	625464
439	Q9H0V9	Q9H0V9	LMA2L_HUMAN	LMAN2L	VIP36-like protein	500	500	500	500	500039	428140	458376	526443
440	P17655	P17655	CAN2_HUMAN	CAPN2	Calpain-2 catalytic subunit	500	500	500	500	462131	484202	451287	514193
441	O95155	O95155	UBE4B_HUMAN	UBE4B	Ubiquitin conjugation factor E4 B	500	500	500	500	516246	445032	483517	464396
442	Q8NBJ7	Q8NBJ7	SUMF2_HUMAN	SUMF2	Inactive C-alpha-formylglycine-generating enzyme 2	500	500	500	500	485846	444849	443053	534509
443	Q13569	Q13569	TDG_HUMAN	TDG	G/T mismatch-specific thymine DNA glycosylase	500	500	500	500	517649	488870	559909	340272
444	Q8N511	Q8N511	TM199_HUMAN	TMEM199	Transmembrane protein 199	500	500	500	500	459183	477766	438196	530830
445	P03915	P03915	NU5M_HUMAN	MT-ND5	NADH-ubiquinone oxidoreductase chain 5	500	500	500	500	531071	511675	548791	314044
446	Q8TB37	Q8TB37	NUBPL_HUMAN	NUBPL	Iron-sulfur protein NUBPL	500	500	500	500	556421	456575	534817	351187
447	Q8N4Q0	Q8N4Q0	PTGR3_HUMAN	PTGR3	Prostaglandin reductase 3	500	500	500	500	523541	491986	512130	363946
448	Q9Y679	Q9Y679	AUP1_HUMAN	AUP1	Lipid droplet-regulating VLDL assembly factor AUP1	500	500	500	500	530950	530406	510343	315200
449	Q9BW85	Q9BW85	YJU2_HUMAN	YJU2	Splicing factor YJU2	500	500	500	500	412210	482830	453525	536546
450	Q9BZL1	Q9BZL1	UBL5_HUMAN	UBL5	Ubiquitin-like protein 5	500	500	500	500	469417	511818	470140	429175
451	Q5RI15	Q5RI15	COX20_HUMAN	COX20	Cytochrome c oxidase assembly protein COX20, mitochondrial	500	500	500	500	505143	531232	498683	343438
452	O15254	O15254	ACOX3_HUMAN	ACOX3	Peroxisomal acyl-coenzyme A oxidase 3	500	500	500	500	522486	464976	482347	402685
453	Q8IWA4	Q8IWA4	MFN1_HUMAN	MFN1	Mitofusin-1	500	500	500	500	545398	474019	496496	349521
454	Q5VZE5	Q5VZE5	NAA35_HUMAN	NAA35	N-alpha-acetyltransferase 35, NatC auxiliary subunit	500	500	500	500	488149	463649	492579	416372
455	Q9BY32	Q9BY32	ITPA_HUMAN	ITPA	Inosine triphosphate pyrophosphatase	500	500	500	500	499418	471371	480357	409553
456	Q6PIU2	Q6PIU2	NCEH1_HUMAN	NCEH1	Neutral cholesterol ester hydrolase 1	500	500	500	500	470539	436704	453935	496379
457	P42226	P42226	STAT6_HUMAN	STAT6	Signal transducer and activator of transcription 6	500	500	500	500	475137	440497	484480	456113
458	Q6N075	Q6N075	MFSD5_HUMAN	MFSD5	Molybdate-anion transporter	500	500	500	500	620054	645619	589298	500
459	Q00613	Q00613	HSF1_HUMAN	HSF1	Heat shock factor protein 1	500	500	500	500	418007	481140	465113	490449
460	Q96B36	Q96B36	AKTS1_HUMAN	AKT1S1	Proline-rich AKT1 substrate 1	500	500	500	500	428270	384048	388893	652580
461	Q86Y82	Q86Y82	STX12_HUMAN	STX12	Syntaxin-12	500	500	500	500	434299	404674	396103	616435
462	O00462	O00462	MANBA_HUMAN	MANBA	Beta-mannosidase	500	500	500	500	470199	478976	454476	445947
463	Q9BWH2	Q9BWH2	FUND2_HUMAN	FUNDC2	FUN14 domain-containing protein 2	500	500	500	500	410512	527899	389359	519591
464	Q9H2G2	Q9H2G2	SLK_HUMAN	SLK	STE20-like serine/threonine-protein kinase	500	500	500	500	487992	488471	477661	390830
465	P52789	P52789	HXK2_HUMAN	HK2	Hexokinase-2	500	500	500	500	437759	460409	422165	524454
466	P47895	P47895	AL1A3_HUMAN	ALDH1A3	Aldehyde dehydrogenase family 1 member A3	500	500	500	500	433264	447343	416550	542680
467	Q12972	Q12972	PP1R8_HUMAN	PPP1R8	Nuclear inhibitor of protein phosphatase 1	500	500	500	500	457741	405614	402959	569066
468	O43678	O43678	NDUA2_HUMAN	NDUFA2	NADH dehydrogenase [ubiquinone] 1 alpha subcomplex subunit 2	500	500	500	500	544450	693486	595348	500
469	O60925	O60925	PFD1_HUMAN	PFDN1	Prefoldin subunit 1	500	500	500	500	470502	471786	442604	448625
470	Q96DZ1	Q96DZ1	ERLEC_HUMAN	ERLEC1	Endoplasmic reticulum lectin 1	500	500	500	500	446867	438479	448069	499898
471	Q9BUB7	Q9BUB7	TMM70_HUMAN	TMEM70	Transmembrane protein 70, mitochondrial	500	500	500	500	486243	460343	431005	454536
472	P56181	P56181	NDUV3_HUMAN	NDUFV3	NADH dehydrogenase [ubiquinone] flavoprotein 3, mitochondrial	500	500	500	500	437225	507485	434910	452188
473	Q9BQA9	Q9BQA9	CYBC1_HUMAN	CYBC1	Cytochrome b-245 chaperone 1	500	500	500	500	507413	494731	473587	355499
474	P60520	P60520	GBRL2_HUMAN	GABARAPL2	Gamma-aminobutyric acid receptor-associated protein-like 2	500	500	500	500	469286	433151	418405	508357
475	P11117	P11117	PPAL_HUMAN	ACP2	Lysosomal acid phosphatase	500	500	500	500	548041	531249	448760	300946
476	Q8N448	Q8N448	LNX2_HUMAN	LNX2	Ligand of Numb protein X 2	500	500	500	500	434746	444060	535875	413918
477	Q5VW38	Q5VW38	GP107_HUMAN	GPR107	Protein GPR107	500	500	500	500	420552	450376	411005	545260
478	Q9UI14	Q9UI14	PRAF1_HUMAN	RABAC1	Prenylated Rab acceptor protein 1	500	500	500	500	514338	578931	508100	225319
479	Q96GQ5	Q96GQ5	RUSF1_HUMAN	RUSF1	RUS family member 1	500	500	500	500	432807	436356	446761	509369
480	Q8TEB9	Q8TEB9	RHBL4_HUMAN	RHBDD1	Rhomboid-related protein 4	500	500	500	500	556581	470412	534303	263452
481	Q92621	Q92621	NU205_HUMAN	NUP205	Nuclear pore complex protein Nup205	500	500	500	500	424219	443429	436102	520564
482	Q9HD26	Q9HD26	GOPC_HUMAN	GOPC	Golgi-associated PDZ and coiled-coil motif-containing protein	500	500	500	500	448134	448699	495054	431320
483	P61006	P61006	RAB8A_HUMAN	RAB8A	Ras-related protein Rab-8A	500	500	500	500	485586	498172	482108	355824
484	P41214	P41214	EIF2D_HUMAN	EIF2D	Eukaryotic translation initiation factor 2D	500	500	500	500	427446	447854	467464	478872
485	Q13451	Q13451	FKBP5_HUMAN	FKBP5	Peptidyl-prolyl cis-trans isomerase FKBP5	500	500	500	500	443648	387691	431041	559033
486	Q92609	Q92609	TBCD5_HUMAN	TBC1D5	TBC1 domain family member 5	500	500	500	500	427381	420887	413746	557412
487	Q96Q05	Q96Q05	TPPC9_HUMAN	TRAPPC9	Trafficking protein particle complex subunit 9	500	500	500	500	446173	472513	443656	453730
488	O95989	O95989	NUDT3_HUMAN	NUDT3	Diphosphoinositol polyphosphate phosphohydrolase 1	500	500	500	500	513644	484355	437259	376580
489	Q9BUM1	Q9BUM1	G6PC3_HUMAN	G6PC3	Glucose-6-phosphatase 3	500	500	500	500	566305	689132	554246	500
490	O00399	O00399	DCTN6_HUMAN	DCTN6	Dynactin subunit 6	500	500	500	500	587412	593003	627905	500
491	Q9UHN1	Q9UHN1	DPOG2_HUMAN	POLG2	DNA polymerase subunit gamma-2, mitochondrial	500	500	500	500	447361	381819	393033	585217
492	Q86VR2	Q86VR2	RETR3_HUMAN	RETREG3	Reticulophagy regulator 3	500	500	500	500	387652	416808	363032	637633
493	P51687	P51687	SUOX_HUMAN	SUOX	Sulfite oxidase, mitochondrial	500	500	500	500	415878	438810	438985	510848
494	Q9Y3D7	Q9Y3D7	TIM16_HUMAN	PAM16	Mitochondrial import inner membrane translocase subunit TIM16	500	500	500	500	434696	548932	396349	424391
495	Q8NC54	Q8NC54	KCT2_HUMAN	KCT2	Keratinocyte-associated transmembrane protein 2	500	500	500	500	418746	430107	454961	500380
496	Q9NZC7	Q9NZC7	WWOX_HUMAN	WWOX	WW domain-containing oxidoreductase	500	500	500	500	497795	450198	471686	384455
497	Q8IWE2	Q8IWE2	NXP20_HUMAN	FAM114A1	Protein NOXP20	500	500	500	500	489924	407468	492880	412202
498	Q9UPY8	Q9UPY8	MARE3_HUMAN	MAPRE3	Microtubule-associated protein RP/EB family member 3	500	500	500	500	434391	398794	425617	538493
499	Q9Y4F4	Q9Y4F4	TGRM1_HUMAN	TOGARAM1	TOG array regulator of axonemal microtubules protein 1	500	500	500	500	435510	496441	448608	414241
500	Q6UW63	Q6UW63	PLGT2_HUMAN	POGLUT2	Protein O-glucosyltransferase 2	500	500	500	500	434082	441821	455221	463245
501	Q96KB5	Q96KB5	TOPK_HUMAN	PBK	Lymphokine-activated killer T-cell-originated protein kinase	500	500	500	500	443314	442691	436401	469909
502	Q86U90	Q86U90	YRDC_HUMAN	YRDC	Threonylcarbamoyl-AMP synthase	500	500	500	500	439363	452018	426552	469274
503	Q9UGM6	Q9UGM6	SYWM_HUMAN	WARS2	Tryptophan--tRNA ligase, mitochondrial	500	500	500	500	473289	422415	436244	454702
504	Q8IZ52	Q8IZ52	CHSS2_HUMAN	CHPF	Chondroitin sulfate synthase 2	500	500	500	500	445365	396405	452833	491674
505	P55196	P55196	AFAD_HUMAN	AFDN	Afadin	500	500	500	500	449950	427646	429506	478176
506	O14832	O14832	PAHX_HUMAN	PHYH	Phytanoyl-CoA dioxygenase, peroxisomal	500	500	500	500	455198	493005	450390	380971
507	P48723	P48723	HSP13_HUMAN	HSPA13	Heat shock 70 kDa protein 13	500	500	500	500	438086	425059	423458	492552
508	Q8TCD5	Q8TCD5	NT5C_HUMAN	NT5C	5'(3')-deoxyribonucleotidase, cytosolic type	500	500	500	500	531779	493675	506193	240840
509	O95239	O95239;Q2VIQ3	KIF4A_HUMAN	KIF4A	Chromosome-associated kinesin KIF4A	500	500	500	500	437751	476804	435679	420560
510	P16219	P16219	ACADS_HUMAN	ACADS	Short-chain specific acyl-CoA dehydrogenase, mitochondrial	500	500	500	500	545997	502094	535290	186813
511	Q96MY1	Q96MY1	NOL4L_HUMAN	NOL4L	Nucleolar protein 4-like	500	500	500	500	499931	428157	499178	338821
512	A2RUC4	A2RUC4	TYW5_HUMAN	TYW5	tRNA wybutosine-synthesizing protein 5	500	500	500	500	362939	320402	318302	761144
513	Q15526	Q15526	SURF1_HUMAN	SURF1	Surfeit locus protein 1	500	500	500	500	424923	451691	406887	478909
514	Q4G0F5	Q4G0F5	VP26B_HUMAN	VPS26B	Vacuolar protein sorting-associated protein 26B	500	500	500	500	458630	422503	433345	445536
515	Q2TAZ0	Q2TAZ0	ATG2A_HUMAN	ATG2A	Autophagy-related protein 2 homolog A	500	500	500	500	560570	543755	652017	500
516	Q8TDP1	Q8TDP1	RNH2C_HUMAN	RNASEH2C	Ribonuclease H2 subunit C	500	500	500	500	423252	403134	400147	527125
517	Q9BW61	Q9BW61	DDA1_HUMAN	DDA1	DET1- and DDB1-associated protein 1	500	500	500	500	547029	506235	503397	196868
518	Q9UNW1	Q9UNW1	MINP1_HUMAN	MINPP1	Multiple inositol polyphosphate phosphatase 1	500	500	500	500	442281	362593	376937	570595
519	Q8WZA9	Q8WZA9	IRGQ_HUMAN	IRGQ	Immunity-related GTPase family Q protein	500	500	500	500	351020	439292	415976	543345
520	Q9H3H3	Q9H3H3	CK068_HUMAN	C11orf68	UPF0696 protein C11orf68	500	500	500	500	481018	451413	465425	349792
521	P30536	P30536	TSPO_HUMAN	TSPO	Translocator protein	500	500	500	500	618778	694215	434154	500
522	Q16513	Q16513	PKN2_HUMAN	PKN2	Serine/threonine-protein kinase N2	500	500	500	500	358935	395000	376241	615921
523	Q9H2H9	Q9H2H9	S38A1_HUMAN	SLC38A1	Sodium-coupled neutral amino acid symporter 1	500	500	500	500	449891	425315	420994	449787
524	Q17RN3	Q17RN3	FA98C_HUMAN	FAM98C	Protein FAM98C	500	500	500	500	466076	448702	446228	384609
525	Q9Y314	Q9Y314	NOSIP_HUMAN	NOSIP	Nitric oxide synthase-interacting protein	500	500	500	500	434741	414399	407262	486932
526	Q9BW91	Q9BW91	NUDT9_HUMAN	NUDT9	ADP-ribose pyrophosphatase, mitochondrial	500	500	500	500	449743	431885	448226	413437
527	Q15120	Q15120	PDK3_HUMAN	PDK3	[Pyruvate dehydrogenase (acetyl-transferring)] kinase isozyme 3, mitochondrial	500	500	500	500	440071	462272	409068	431272
528	Q9H173	Q9H173	SIL1_HUMAN	SIL1	Nucleotide exchange factor SIL1	500	500	500	500	534402	493381	506698	208194
529	Q9UHA4	Q9UHA4	LTOR3_HUMAN	LAMTOR3	Ragulator complex protein LAMTOR3	500	500	500	500	583351	586389	567360	500
530	P35790	P35790	CHKA_HUMAN	CHKA	Choline kinase alpha	500	500	500	500	494696	490708	481846	268446
531	Q9BSE5	Q9BSE5	SPEB_HUMAN	AGMAT	Agmatinase, mitochondrial	500	500	500	500	388447	428628	397591	516666
532	Q6UX07	Q6UX07	DHR13_HUMAN	DHRS13	Dehydrogenase/reductase SDR family member 13	500	500	500	500	473893	487033	444601	324614
533	P18074	P18074	ERCC2_HUMAN	ERCC2	General transcription and DNA repair factor IIH helicase subunit XPD	500	500	500	500	429584	442370	416847	439120
534	C4AMC7;Q6VEQ5	A8K0Z3;C4AMC7;Q6VEQ5;A8MWX3;Q9NQA3	WASH2_HUMAN;WASH3_HUMAN	WASH2P;WASH3P	Putative WAS protein family homolog 3	500	500	500	500	440140	466675	416157	402673
535	P42858	P42858	HD_HUMAN	HTT	Huntingtin	500	500	500	500	448614	464745	468596	343017
536	Q96LJ7	Q96LJ7	DHRS1_HUMAN	DHRS1	Dehydrogenase/reductase SDR family member 1	500	500	500	500	416387	426755	408909	472883
537	O95819	O95819;Q8N4C8;Q9UKE5	M4K4_HUMAN	MAP4K4	Mitogen-activated protein kinase kinase kinase kinase 4	500	500	500	500	478167	420668	439080	382647
538	Q8WXK1	Q8WXK1	ASB15_HUMAN	ASB15	Ankyrin repeat and SOCS box protein 15	500	500	500	500	445911	401612	423503	448513
539	Q6P4E1	Q6P4E1	GOLM2_HUMAN	GOLM2	Protein GOLM2	500	500	500	500	407307	429710	402030	479217
540	Q8N131	Q8N131	PORIM_HUMAN	TMEM123	Porimin	500	500	500	500	438135	451883	390285	435080
541	Q08426	Q08426	ECHP_HUMAN	EHHADH	Peroxisomal bifunctional enzyme	500	500	500	500	417767	416547	424283	456063
542	Q6NVY1	Q6NVY1	HIBCH_HUMAN	HIBCH	3-hydroxyisobutyryl-CoA hydrolase, mitochondrial	500	500	500	500	435824	436842	417763	423407
543	Q9UMY4	Q9UMY4	SNX12_HUMAN	SNX12	Sorting nexin-12	500	500	500	500	495932	493211	490446	230046
544	Q02127	Q02127	PYRD_HUMAN	DHODH	Dihydroorotate dehydrogenase (quinone), mitochondrial	500	500	500	500	421745	402526	437275	445803
545	Q9NVI1	Q9NVI1	FANCI_HUMAN	FANCI	Fanconi anemia group I protein	500	500	500	500	414990	443399	413655	432762
546	P18084	P18084	ITB5_HUMAN	ITGB5	Integrin beta-5	500	500	500	500	419661	443361	373915	467602
547	Q9NVH1	Q9NVH1	DJC11_HUMAN	DNAJC11	DnaJ homolog subfamily C member 11	500	500	500	500	551023	556412	590714	500
548	Q9UMR5	Q9UMR5	PPT2_HUMAN	PPT2	Lysosomal thioesterase PPT2	500	500	500	500	585467	539169	572427	500
549	P40123	P40123	CAP2_HUMAN	CAP2	Adenylyl cyclase-associated protein 2	500	500	500	500	414605	422743	397493	460035
550	Q6PI78	Q6PI78	TMM65_HUMAN	TMEM65	Transmembrane protein 65	500	500	500	500	409450	403144	409700	471707
551	P03897	P03897	NU3M_HUMAN	MT-ND3	NADH-ubiquinone oxidoreductase chain 3	500	500	500	500	367941	384637	397518	543184
552	Q9P0I2	Q9P0I2	EMC3_HUMAN	EMC3	ER membrane protein complex subunit 3	500	500	500	500	443756	447395	452237	349053
553	Q6UXD5	Q6UXD5	SE6L2_HUMAN	SEZ6L2	Seizure 6-like protein 2	500	500	500	500	417089	432074	413464	428880
554	Q96RT1	Q96RT1	ERBIN_HUMAN	ERBIN	Erbin	500	500	500	500	398020	408920	412422	469482
555	Q8WTW3	Q8WTW3	COG1_HUMAN	COG1	Conserved oligomeric Golgi complex subunit 1	500	500	500	500	403629	415498	383231	485066
556	Q96C86	Q96C86	DCPS_HUMAN	DCPS	m7GpppX diphosphatase	500	500	500	500	440149	421419	409066	409209
557	Q92506	Q92506	DHB8_HUMAN	HSD17B8	(3R)-3-hydroxyacyl-CoA dehydrogenase	500	500	500	500	405423	410240	436583	426283
558	Q9BUH6	Q9BUH6	PAXX_HUMAN	PAXX	Protein PAXX	500	500	500	500	386411	395668	354809	539654
559	Q9UK22	Q9UK22	FBX2_HUMAN	FBXO2	F-box only protein 2	500	500	500	500	453416	415717	414171	391931
560	O43709	O43709	BUD23_HUMAN	BUD23	Probable 18S rRNA (guanine-N(7))-methyltransferase	500	500	500	500	559730	471529	537844	98804.1
561	Q5W0Z9	Q5W0Z9	ZDH20_HUMAN	ZDHHC20	Palmitoyltransferase ZDHHC20	500	500	500	500	386047	402013	391440	487319
562	Q5T447	Q5T447	HECD3_HUMAN	HECTD3	E3 ubiquitin-protein ligase HECTD3	500	500	500	500	416809	414278	361682	472816
563	Q9NXH9	Q9NXH9	TRM1_HUMAN	TRMT1	tRNA (guanine(26)-N(2))-dimethyltransferase	500	500	500	500	411189	426268	416037	408101
564	Q15785	Q15785	TOM34_HUMAN	TOMM34	Mitochondrial import receptor subunit TOM34	500	500	500	500	459941	417368	427805	354310
565	Q9Y3E7	Q9Y3E7	CHMP3_HUMAN	CHMP3	Charged multivesicular body protein 3	500	500	500	500	415101	448084	436372	358311
566	Q9NNW7	Q9NNW7	TRXR2_HUMAN	TXNRD2	Thioredoxin reductase 2, mitochondrial	500	500	500	500	408636	418649	415066	413303
567	Q9NVX2	Q9NVX2	NLE1_HUMAN	NLE1	Notchless protein homolog 1	500	500	500	500	411763	426883	406345	409285
568	Q6GMV2	Q6GMV2	SMYD5_HUMAN	SMYD5	Histone-lysine N-trimethyltransferase SMYD5	500	500	500	500	430542	418656	410678	394240
569	Q8TDZ2	Q8TDZ2	MICA1_HUMAN	MICAL1	[F-actin]-monooxygenase MICAL1	500	500	500	500	377921	402141	364461	506777
570	Q13042	Q13042	CDC16_HUMAN	CDC16	Cell division cycle protein 16 homolog	500	500	500	500	360963	404398	389860	494315
571	Q96RQ1	Q96RQ1	ERGI2_HUMAN	ERGIC2	Endoplasmic reticulum-Golgi intermediate compartment protein 2	500	500	500	500	456712	429499	475106	286568
572	Q7Z7A3	Q7Z7A3	CTU1_HUMAN	CTU1	Cytoplasmic tRNA 2-thiolation protein 1	500	500	500	500	511775	385926	378282	371637
573	Q9NZC3	Q9NZC3	GDE1_HUMAN	GDE1	Glycerophosphodiester phosphodiesterase 1	500	500	500	500	379757	427129	440060	399332
574	Q8NBM8	Q8NBM8	PCYXL_HUMAN	PCYOX1L	Prenylcysteine oxidase-like	500	500	500	500	436206	470278	477067	262582
575	O75438	O75438	NDUB1_HUMAN	NDUFB1	NADH dehydrogenase [ubiquinone] 1 beta subcomplex subunit 1	500	500	500	500	445735	409544	384004	403253
576	Q9UQN3	Q9UQN3	CHM2B_HUMAN	CHMP2B	Charged multivesicular body protein 2b	500	500	500	500	415727	393029	397073	435698
577	Q9BRP4	Q9BRP4	PAAF1_HUMAN	PAAF1	Proteasomal ATPase-associated factor 1	500	500	500	500	456770	370686	402998	409385
578	P52655	P52655	TF2AA_HUMAN	GTF2A1	Transcription initiation factor IIA subunit 1	500	500	500	500	559792	603120	475822	500
579	Q6UX04	Q6UX04	CWC27_HUMAN	CWC27	Spliceosome-associated protein CWC27 homolog	500	500	500	500	395695	414814	422265	403814
580	O76054	O76054	S14L2_HUMAN	SEC14L2	SEC14-like protein 2	500	500	500	500	377001	521700	386774	347618
581	Q9NQG5	Q9NQG5	RPR1B_HUMAN	RPRD1B	Regulation of nuclear pre-mRNA domain-containing protein 1B	500	500	500	500	455489	425773	429034	318708
582	P17096	P17096	HMGA1_HUMAN	HMGA1	High mobility group protein HMG-I/HMG-Y	500	500	500	500	394495	387475	464965	380810
583	Q7L4I2	Q7L4I2	RSRC2_HUMAN	RSRC2	Arginine/serine-rich coiled-coil protein 2	500	500	500	500	412137	359782	406932	448837
584	P80303	P80303	NUCB2_HUMAN	NUCB2	Nucleobindin-2	500	500	500	500	488876	352600	252733	528914
585	P49773	P49773	HINT1_HUMAN	HINT1	Adenosine 5'-monophosphoramidase HINT1	500	500	500	500	449431	399166	430993	343077
586	Q96KN1	Q96KN1	LRAT2_HUMAN	LRATD2	Protein LRATD2	500	500	500	500	394914	404228	386874	433957
587	Q9HA47	Q9HA47	UCK1_HUMAN	UCK1	Uridine-cytidine kinase 1	500	500	500	500	423549	443188	420688	331170
588	Q16774	Q16774	KGUA_HUMAN	GUK1	Guanylate kinase	500	500	500	500	382480	378797	376499	479567
589	Q7Z3U7	Q7Z3U7	MON2_HUMAN	MON2	Protein MON2 homolog	500	500	500	500	386330	408583	402576	418940
590	Q9H4Z3	Q9H4Z3	CAPAM_HUMAN	PCIF1	mRNA (2'-O-methyladenosine-N(6)-)-methyltransferase	500	500	500	500	383405	415972	405168	409834
591	Q9P0U4	Q9P0U4	CXXC1_HUMAN	CXXC1	CXXC-type zinc finger protein 1	500	500	500	500	410914	419695	372696	410169
592	Q8TBC4	Q8TBC4	UBA3_HUMAN	UBA3	NEDD8-activating enzyme E1 catalytic subunit	500	500	500	500	425411	388987	425553	373225
593	O43815	O43815	STRN_HUMAN	STRN	Striatin	500	500	500	500	456150	392454	350283	412245
594	P50583	P50583	AP4A_HUMAN	NUDT2	Bis(5'-nucleosyl)-tetraphosphatase [asymmetrical]	500	500	500	500	380321	385263	409110	435642
595	Q9NZU5	Q9NZU5	LMCD1_HUMAN	LMCD1	LIM and cysteine-rich domains protein 1	500	500	500	500	377059	368081	347668	517358
596	O15530	O15530	PDPK1_HUMAN	PDPK1	3-phosphoinositide-dependent protein kinase 1	500	500	500	500	367409	389374	400533	451728
597	Q9Y6X2	Q9Y6X2	PIAS3_HUMAN	PIAS3	E3 SUMO-protein ligase PIAS3	500	500	500	500	351938	389702	434076	431305
598	Q9UBS0	Q9UBS0	KS6B2_HUMAN	RPS6KB2	Ribosomal protein S6 kinase beta-2	500	500	500	500	375077	342381	394415	495122
599	Q14691	Q14691	PSF1_HUMAN	GINS1	DNA replication complex GINS protein PSF1	500	500	500	500	423078	402593	375761	404288
600	O60427	O60427	FADS1_HUMAN	FADS1	Acyl-CoA (8-3)-desaturase	500	500	500	500	426798	471532	410370	294987
601	Q5SWX8	Q5SWX8	ODR4_HUMAN	ODR4	Protein odr-4 homolog	500	500	500	500	373060	371761	388612	468579
602	P20936	P20936	RASA1_HUMAN	RASA1	Ras GTPase-activating protein 1	500	500	500	500	386593	388898	375734	449391
603	Q9UN36	Q9UN36	NDRG2_HUMAN	NDRG2	Protein NDRG2	500	500	500	500	327174	351228	340989	581208
604	P84095	P84095	RHOG_HUMAN	RHOG	Rho-related GTP-binding protein RhoG	500	500	500	500	400292	389580	415048	391966
605	Q8IXM2	Q8IXM2	BAP18_HUMAN	BAP18	Chromatin complexes subunit BAP18	500	500	500	500	384843	399957	383929	426968
606	Q9Y2V7	Q9Y2V7	COG6_HUMAN	COG6	Conserved oligomeric Golgi complex subunit 6	500	500	500	500	358991	412166	376226	445485
607	Q92783	Q92783	STAM1_HUMAN	STAM	Signal transducing adapter molecule 1	500	500	500	500	534557	487485	527518	40352.3
608	O00471	O00471	EXOC5_HUMAN	EXOC5	Exocyst complex component 5	500	500	500	500	413217	404947	408773	358035
609	Q9BTU6	Q9BTU6	P4K2A_HUMAN	PI4K2A	Phosphatidylinositol 4-kinase type 2-alpha	500	500	500	500	397647	399033	397749	389958
610	Q6P9B6	Q6P9B6	MEAK7_HUMAN	MEAK7	MTOR-associated protein MEAK7	500	500	500	500	352544	371353	326862	532313
611	P18564	P18564	ITB6_HUMAN	ITGB6	Integrin beta-6	500	500	500	500	394338	399758	363053	423451
612	Q8N5M9	Q8N5M9	JAGN1_HUMAN	JAGN1	Protein jagunal homolog 1	500	500	500	500	410451	382712	416521	367519
613	Q9Y3E0	Q9Y3E0	GOT1B_HUMAN	GOLT1B	Vesicle transport protein GOT1B	500	500	500	500	484051	590546	501509	500
614	Q96IW7	Q96IW7	SC22A_HUMAN	SEC22A	Vesicle-trafficking protein SEC22a	500	500	500	500	349249	488009	345581	393674
615	O14737	O14737	PDCD5_HUMAN	PDCD5	Programmed cell death protein 5	500	500	500	500	439424	457526	445053	233466
616	P33897	P33897	ABCD1_HUMAN	ABCD1	ATP-binding cassette sub-family D member 1	500	500	500	500	397124	363403	397479	415772
617	Q9NRG9	Q9NRG9	AAAS_HUMAN	AAAS	Aladin	500	500	500	500	406681	366423	398642	401566
618	Q96AZ6	Q96AZ6	ISG20_HUMAN	ISG20	Interferon-stimulated gene 20 kDa protein	500	500	500	500	446618	401810	435179	289323
619	Q6IA17	Q6IA17	SIGIR_HUMAN	SIGIRR	Single Ig IL-1-related receptor	500	500	500	500	388029	395940	381379	398751
620	Q14790	Q14790	CASP8_HUMAN	CASP8	Caspase-8	500	500	500	500	527119	511299	524436	500
621	Q9NVM4	Q9NVM4	ANM7_HUMAN	PRMT7	Protein arginine N-methyltransferase 7	500	500	500	500	412322	446931	383253	320670
622	P10746	P10746	HEM4_HUMAN	UROS	Uroporphyrinogen-III synthase	500	500	500	500	301949	380600	292433	587754
623	Q8WV74	Q8WV74	NUDT8_HUMAN	NUDT8	Mitochondrial coenzyme A diphosphatase NUDT8	500	500	500	500	400176	382205	389387	390804
624	Q9H0R6	Q9H0R6	GATA_HUMAN	QRSL1	Glutamyl-tRNA(Gln) amidotransferase subunit A, mitochondrial	500	500	500	500	396769	403910	377611	382195
625	O94842	O94842	TOX4_HUMAN	TOX4	TOX high mobility group box family member 4	500	500	500	500	365976	348493	382456	462773
626	Q8NE86	Q8NE86	MCU_HUMAN	MCU	Calcium uniporter protein, mitochondrial	500	500	500	500	414781	377059	409080	358558
627	P49407	P49407	ARRB1_HUMAN	ARRB1	Beta-arrestin-1	500	500	500	500	372076	403144	390895	387855
628	P45985	P45985	MP2K4_HUMAN	MAP2K4	Dual specificity mitogen-activated protein kinase kinase 4	500	500	500	500	380038	370525	394750	406920
629	Q13444	Q13444	ADA15_HUMAN	ADAM15	Disintegrin and metalloproteinase domain-containing protein 15	500	500	500	500	365756	386069	394758	405547
630	Q6UWP2	Q6UWP2	DHR11_HUMAN	DHRS11	Dehydrogenase/reductase SDR family member 11	500	500	500	500	428600	365530	392816	364837
631	Q9UJY5	Q9UJY5	GGA1_HUMAN	GGA1	ADP-ribosylation factor-binding protein GGA1	500	500	500	500	424215	438534	384834	302964
632	O60504	O60504	VINEX_HUMAN	SORBS3	Vinexin	500	500	500	500	382117	388781	371791	407282
633	Q9NQP4	Q9NQP4	PFD4_HUMAN	PFDN4	Prefoldin subunit 4	500	500	500	500	383613	334646	357290	471240
634	A8MXV4	A8MXV4	NUD19_HUMAN	NUDT19	Acyl-coenzyme A diphosphatase NUDT19	500	500	500	500	396049	388952	378527	381719
635	Q9UL33	Q9UL33	TPC2L_HUMAN	TRAPPC2L	Trafficking protein particle complex subunit 2-like protein	500	500	500	500	366872	351239	402042	421686
636	Q16186	Q16186	ADRM1_HUMAN	ADRM1	Proteasomal ubiquitin receptor ADRM1	500	500	500	500	369694	427107	437960	307047
637	Q9H3Q1	Q9H3Q1	BORG4_HUMAN	CDC42EP4	Cdc42 effector protein 4	500	500	500	500	436260	373681	386506	343299
638	Q53FT3	Q53FT3	HIKES_HUMAN	HIKESHI	Protein Hikeshi	500	500	500	500	378736	393035	384141	383470
639	Q86WB0	Q86WB0	ZC3C1_HUMAN	ZC3HC1	Zinc finger C3HC-type protein 1	500	500	500	500	355341	353383	364085	464843
640	Q53S08;Q9H0N0	Q9H0N0;Q53S08	RAB6C_HUMAN;RAB6D_HUMAN	RAB6C;RAB6D	Ras-related protein Rab-6D	500	500	500	500	271060	327217	289377	649440
641	Q8NCC3	Q8NCC3	PAG15_HUMAN	PLA2G15	Phospholipase A2 group XV	500	500	500	500	351253	366040	358279	460400
642	O14662	O14662	STX16_HUMAN	STX16	Syntaxin-16	500	500	500	500	382530	392129	370340	389239
643	P11274	P11274	BCR_HUMAN	BCR	Breakpoint cluster region protein	500	500	500	500	394306	414889	389639	334378
644	P53350	P53350	PLK1_HUMAN	PLK1	Serine/threonine-protein kinase PLK1	500	500	500	500	347918	347536	368467	468849
645	Q5BJH2	Q5BJH2	TM128_HUMAN	TMEM128	Transmembrane protein 128	500	500	500	500	498629	518467	513600	500
646	Q4G0N4	Q4G0N4	NAKD2_HUMAN	NADK2	NAD kinase 2, mitochondrial	500	500	500	500	366280	369267	374988	418656
647	Q5TA45	Q5TA45	INT11_HUMAN	INTS11	Integrator complex subunit 11	500	500	500	500	370768	380763	383149	393890
648	Q9BVJ7	Q9BVJ7	DUS23_HUMAN	DUSP23	Dual specificity protein phosphatase 23	500	500	500	500	448528	416540	431167	232087
649	P61916	P61916	NPC2_HUMAN	NPC2	NPC intracellular cholesterol transporter 2	500	500	500	500	382873	387643	352465	402399
650	O43264	O43264	ZW10_HUMAN	ZW10	Centromere/kinetochore protein zw10 homolog	500	500	500	500	407223	372227	378185	367542
651	O15162	O15162	PLS1_HUMAN	PLSCR1	Phospholipid scramblase 1	500	500	500	500	455160	407439	451890	204162
652	Q15036	Q15036	SNX17_HUMAN	SNX17	Sorting nexin-17	500	500	500	500	357346	370596	358251	431438
653	Q13330	Q13330	MTA1_HUMAN	MTA1	Metastasis-associated protein MTA1	500	500	500	500	400047	372351	352581	392363
654	P17706	P17706	PTN2_HUMAN	PTPN2	Tyrosine-protein phosphatase non-receptor type 2	500	500	500	500	374274	330104	401810	408643
655	Q86X10	Q86X10	RLGPB_HUMAN	RALGAPB	Ral GTPase-activating protein subunit beta	500	500	500	500	343706	360662	363907	446456
656	Q86U44	Q86U44	MTA70_HUMAN	METTL3	N6-adenosine-methyltransferase catalytic subunit	500	500	500	500	444988	449479	451565	168074
657	Q14746	Q14746	COG2_HUMAN	COG2	Conserved oligomeric Golgi complex subunit 2	500	500	500	500	458483	428864	409502	217023
658	Q04721	Q04721	NOTC2_HUMAN	NOTCH2	Neurogenic locus notch homolog protein 2	500	500	500	500	373837	358897	364858	416110
659	O75882	O75882	ATRN_HUMAN	ATRN	Attractin	500	500	500	500	354022	358556	365148	434981
660	Q86UU0	Q86UU0	BCL9L_HUMAN	BCL9L	B-cell CLL/lymphoma 9-like protein	500	500	500	500	365051	372190	371329	402617
661	Q96HV5	Q96HV5	TM41A_HUMAN	TMEM41A	Transmembrane protein 41A	500	500	500	500	458405	382597	436171	233666
662	Q96PU5	Q96PU5	NED4L_HUMAN	NEDD4L	E3 ubiquitin-protein ligase NEDD4-like	500	500	500	500	392284	370495	377457	366460
663	Q5T4B2	Q5T4B2	GT253_HUMAN	CERCAM	Inactive glycosyltransferase 25 family member 3	500	500	500	500	375734	376657	392215	361404
664	P49642	P49642	PRI1_HUMAN	PRIM1	DNA primase small subunit	500	500	500	500	365898	358611	330663	450678
665	Q9H082	Q9H082	RB33B_HUMAN	RAB33B	Ras-related protein Rab-33B	500	500	500	500	346748	368165	346613	441001
666	Q5W0V3	Q5W0V3	FHI2A_HUMAN	FHIP2A	FHF complex subunit HOOK interacting protein 2A	500	500	500	500	362462	376926	375418	386609
667	P84022	P84022	SMAD3_HUMAN	SMAD3	Mothers against decapentaplegic homolog 3	500	500	500	500	363029	293752	421092	422372
668	Q8IW45	Q8IW45	NNRD_HUMAN	NAXD	ATP-dependent (S)-NAD(P)H-hydrate dehydratase	500	500	500	500	372744	345978	350043	428724
669	P04626	P04626	ERBB2_HUMAN	ERBB2	Receptor tyrosine-protein kinase erbB-2	500	500	500	500	384807	386891	382783	342906
670	L0R6Q1	L0R6Q1	S35U4_HUMAN	SLC35A4	SLC35A4 upstream open reading frame protein	500	500	500	500	472174	504728	462219	56083.2
671	O60216	O60216	RAD21_HUMAN	RAD21	Double-strand-break repair protein rad21 homolog	500	500	500	500	363267	366309	353748	410357
672	Q12857	Q12857	NFIA_HUMAN	NFIA	Nuclear factor 1 A-type	500	500	500	500	385125	338380	401301	366242
673	Q9H3Z4	Q9H3Z4	DNJC5_HUMAN	DNAJC5	DnaJ homolog subfamily C member 5	500	500	500	500	361259	397292	348776	382769
674	P23634	P23634	AT2B4_HUMAN	ATP2B4	Plasma membrane calcium-transporting ATPase 4	500	500	500	500	342458	360459	350340	435179
675	Q8NCG7	Q8NCG7	DGLB_HUMAN	DAGLB	Diacylglycerol lipase-beta	500	500	500	500	339434	349391	352142	445847
676	Q9Y385	Q9Y385	UB2J1_HUMAN	UBE2J1	Ubiquitin-conjugating enzyme E2 J1	500	500	500	500	389618	372149	378931	342698
677	Q99571	Q99571	P2RX4_HUMAN	P2RX4	P2X purinoceptor 4	500	500	500	500	359159	403794	372706	347293
678	Q9NQ88	Q9NQ88	TIGAR_HUMAN	TIGAR	Fructose-2,6-bisphosphatase TIGAR	500	500	500	500	392102	388291	391387	307820
679	P62256	P62256	UBE2H_HUMAN	UBE2H	Ubiquitin-conjugating enzyme E2 H	500	500	500	500	376242	289640	337142	474532
680	Q6NUM9	Q6NUM9	RETST_HUMAN	RETSAT	All-trans-retinol 13,14-reductase	500	500	500	500	391374	429712	401602	254219
681	Q4G0I0	Q4G0I0	UQCC4_HUMAN	UQCC4	Ubiquinol-cytochrome-c reductase complex assembly factor 4	500	500	500	500	377512	340429	356313	400601
682	Q9H9C1	Q9H9C1	SPE39_HUMAN	VIPAS39	Spermatogenesis-defective protein 39 homolog	500	500	500	500	386127	368121	350555	367972
683	Q969V5	Q969V5	MUL1_HUMAN	MUL1	Mitochondrial ubiquitin ligase activator of NFKB 1	500	500	500	500	400692	371813	439909	258754
684	P42330	P42330	AK1C3_HUMAN	AKR1C3	Aldo-keto reductase family 1 member C3	500	500	500	500	351481	330033	345814	442958
685	Q9Y6A9	Q9Y6A9	SPCS1_HUMAN	SPCS1	Signal peptidase complex subunit 1	500	500	500	500	308326	397145	353614	408157
686	Q9UH99	Q9UH99	SUN2_HUMAN	SUN2	SUN domain-containing protein 2	500	500	500	500	351601	313285	330304	469824
687	Q99757	Q99757	THIOM_HUMAN	TXN2	Thioredoxin, mitochondrial	500	500	500	500	497749	478886	486356	500
688	Q9H8H3	Q9H8H3	MET7A_HUMAN	METTL7A	Putative methyltransferase-like protein 7A	500	500	500	500	349857	359222	392208	361521
689	Q9NZ43	Q9NZ43	USE1_HUMAN	USE1	Vesicle transport protein USE1	500	500	500	500	375717	368443	341451	373771
690	Q96GX9	Q96GX9	MTNB_HUMAN	APIP	Methylthioribulose-1-phosphate dehydratase	500	500	500	500	352132	376520	371684	358352
691	Q9P0R6	Q9P0R6	GSKIP_HUMAN	GSKIP	GSK3B-interacting protein	500	500	500	500	390745	343183	315527	405018
692	Q8NCF5	Q8NCF5	NF2IP_HUMAN	NFATC2IP	NFATC2-interacting protein	500	500	500	500	481826	441908	529097	500
693	Q8WWI5	Q8WWI5	CTL1_HUMAN	SLC44A1	Choline transporter-like protein 1	500	500	500	500	325874	360699	332765	432760
694	Q14155	Q14155	ARHG7_HUMAN	ARHGEF7	Rho guanine nucleotide exchange factor 7	500	500	500	500	403292	385301	400085	262875
695	P50151	P50151	GBG10_HUMAN	GNG10	Guanine nucleotide-binding protein G(I)/G(S)/G(O) subunit gamma-10	500	500	500	500	508862	497732	442858	500
696	Q9NQZ5	Q9NQZ5	STAR7_HUMAN	STARD7	StAR-related lipid transfer protein 7, mitochondrial	500	500	500	500	349622	375902	341396	382164
697	Q92620	Q92620	PRP16_HUMAN	DHX38	Pre-mRNA-splicing factor ATP-dependent RNA helicase PRP16	500	500	500	500	339651	342574	354796	411471
698	Q8WUX9	Q8WUX9	CHMP7_HUMAN	CHMP7	Charged multivesicular body protein 7	500	500	500	500	383308	336133	425386	303351
699	Q16342	Q16342	PDCD2_HUMAN	PDCD2	Programmed cell death protein 2	500	500	500	500	358848	337895	334701	415880
700	Q96SL1	Q96SL1	DIRC2_HUMAN	SLC49A4	Solute carrier family 49 member 4	500	500	500	500	304326	334874	341477	466531
701	P37235	P37235	HPCL1_HUMAN	HPCAL1	Hippocalcin-like protein 1	500	500	500	500	387211	343047	328787	386866
702	P26572	P26572	MGAT1_HUMAN	MGAT1	Alpha-1,3-mannosyl-glycoprotein 2-beta-N-acetylglucosaminyltransferase	500	500	500	500	349971	311875	304907	477217
703	Q8N0Z6	Q8N0Z6	TTC5_HUMAN	TTC5	Tetratricopeptide repeat protein 5	500	500	500	500	394057	328104	346816	369440
704	Q8WUM0	Q8WUM0	NU133_HUMAN	NUP133	Nuclear pore complex protein Nup133	500	500	500	500	346489	360178	344131	383904
705	Q8IV50	Q8IV50	LYSM2_HUMAN	LYSMD2	LysM and putative peptidoglycan-binding domain-containing protein 2	500	500	500	500	365886	398683	360421	308691
706	Q92643	Q92643	GPI8_HUMAN	PIGK	GPI-anchor transamidase	500	500	500	500	391822	384086	340777	315900
707	Q8WWH5	Q8WWH5	TRUB1_HUMAN	TRUB1	Pseudouridylate synthase TRUB1	500	500	500	500	387763	374433	401295	269077
708	Q9NVT9	Q9NVT9	ARMC1_HUMAN	ARMC1	Armadillo repeat-containing protein 1	500	500	500	500	367571	345860	347906	370532
709	Q03154	Q03154	ACY1_HUMAN	ACY1	Aminoacylase-1	500	500	500	500	352892	384958	351476	342288
710	Q96MW5	Q96MW5	COG8_HUMAN	COG8	Conserved oligomeric Golgi complex subunit 8	500	500	500	500	312913	332977	314123	468516
711	O94923	O94923	GLCE_HUMAN	GLCE	D-glucuronyl C5-epimerase	500	500	500	500	348880	402585	347356	328433
712	Q8WVZ9	Q8WVZ9	KBTB7_HUMAN	KBTBD7	Kelch repeat and BTB domain-containing protein 7	500	500	500	500	373303	374836	352614	324862
713	Q92503	Q92503	S14L1_HUMAN	SEC14L1	SEC14-like protein 1	500	500	500	500	344565	356652	321056	402613
714	O95164	O95164	UBL3_HUMAN	UBL3	Ubiquitin-like protein 3	500	500	500	500	353661	401440	343137	325380
715	Q8ND90	Q8ND90	PNMA1_HUMAN	PNMA1	Paraneoplastic antigen Ma1	500	500	500	500	400677	394512	365035	255639
716	Q99856	Q99856	ARI3A_HUMAN	ARID3A	AT-rich interactive domain-containing protein 3A	500	500	500	500	352586	412421	414149	235981
717	Q9Y3E2	Q9Y3E2	BOLA1_HUMAN	BOLA1	BolA-like protein 1	500	500	500	500	359884	374469	335309	345379
718	Q96MF7	Q96MF7	NSE2_HUMAN	NSMCE2	E3 SUMO-protein ligase NSE2	500	500	500	500	328188	323020	375364	384104
719	Q969Q5	Q969Q5	RAB24_HUMAN	RAB24	Ras-related protein Rab-24	500	500	500	500	415099	367686	369147	256309
720	Q96C57	Q96C57	CSTOS_HUMAN	CUSTOS	Protein CUSTOS	500	500	500	500	384808	341893	324175	356649
721	Q96S52	Q96S52	PIGS_HUMAN	PIGS	GPI transamidase component PIG-S	500	500	500	500	315498	320450	331635	439602
722	A4D1S5	A4D1S5	RAB19_HUMAN	RAB19	Ras-related protein Rab-19	500	500	500	500	365852	395218	360206	283487
723	Q9UBW7	Q9UBW7	ZMYM2_HUMAN	ZMYM2	Zinc finger MYM-type protein 2	500	500	500	500	343521	377104	343903	340176
724	Q9NPD8	Q9NPD8	UBE2T_HUMAN	UBE2T	Ubiquitin-conjugating enzyme E2 T	500	500	500	500	355205	322956	346256	379487
725	P31323	P31323	KAP3_HUMAN	PRKAR2B	cAMP-dependent protein kinase type II-beta regulatory subunit	500	500	500	500	374683	340936	360319	327469
726	Q9Y256	Q9Y256	FACE2_HUMAN	RCE1	CAAX prenyl protease 2	500	500	500	500	466079	477544	456106	500
727	Q9H6Z4	Q9H6Z4	RANB3_HUMAN	RANBP3	Ran-binding protein 3	500	500	500	500	308183	376753	344891	370334
728	Q14449	Q14449	GRB14_HUMAN	GRB14	Growth factor receptor-bound protein 14	500	500	500	500	397808	415345	401946	184991
729	A6NJ78	A6NJ78	MET15_HUMAN	METTL15	12S rRNA N4-methylcytidine (m4C) methyltransferase	500	500	500	500	327394	308921	330529	432015
730	Q15274	Q15274	NADC_HUMAN	QPRT	Nicotinate-nucleotide pyrophosphorylase [carboxylating]	500	500	500	500	338605	364584	366243	328461
731	P57740	P57740	NU107_HUMAN	NUP107	Nuclear pore complex protein Nup107	500	500	500	500	354120	343999	356234	343378
732	Q14573	Q14571;Q14573;Q14643	ITPR3_HUMAN	ITPR3	Inositol 1,4,5-trisphosphate receptor type 3	500	500	500	500	357558	356932	351256	331961
733	P49643	P49643	PRI2_HUMAN	PRIM2	DNA primase large subunit	500	500	500	500	321136	336023	344333	395709
734	Q12802	Q12802	AKP13_HUMAN	AKAP13	A-kinase anchor protein 13	500	500	500	500	326485	352230	340707	377371
735	P32780	P32780	TF2H1_HUMAN	GTF2H1	General transcription factor IIH subunit 1	500	500	500	500	439288	352580	454235	150084
736	Q13362	Q13362	2A5G_HUMAN	PPP2R5C	Serine/threonine-protein phosphatase 2A 56 kDa regulatory subunit gamma isoform	500	500	500	500	355834	362051	349257	326140
737	Q9H270	Q9H270	VPS11_HUMAN	VPS11	Vacuolar protein sorting-associated protein 11 homolog	500	500	500	500	366217	367872	344418	313378
738	Q96BN8	Q96BN8	OTUL_HUMAN	OTULIN	Ubiquitin thioesterase otulin	500	500	500	500	297298	351937	332457	402791
739	Q9H9T3	Q9H9T3	ELP3_HUMAN	ELP3	Elongator complex protein 3	500	500	500	500	412200	421846	414905	132972
740	Q6Y1H2	Q6Y1H2	HACD2_HUMAN	HACD2	Very-long-chain (3R)-3-hydroxyacyl-CoA dehydratase 2	500	500	500	500	308102	366075	356868	346188
741	P86790;P86791	P86791;P86790	CCZ1B_HUMAN;CCZ1_HUMAN	CCZ1;CCZ1B	Vacuolar fusion protein CCZ1 homolog B	500	500	500	500	360184	318400	355351	341547
742	Q9BY11	Q9BY11	PACN1_HUMAN	PACSIN1	Protein kinase C and casein kinase substrate in neurons protein 1	500	500	500	500	336310	319838	362206	356085
743	Q9H0X4	Q9H0X4	F234A_HUMAN	FAM234A	Protein FAM234A	500	500	500	500	342734	373606	353096	304636
744	Q9Y2Z9	Q9Y2Z9	COQ6_HUMAN	COQ6	Ubiquinone biosynthesis monooxygenase COQ6, mitochondrial	500	500	500	500	319227	318880	353509	380490
745	Q3ZCW2	Q3ZCW2	LEGL_HUMAN	LGALSL	Galectin-related protein	500	500	500	500	312763	302626	409779	346425
746	Q6NSW5;Q8TCE6	Q8TCE6;Q6NSW5	DE10B_HUMAN;DEN10_HUMAN	DENND10;DENND10P1	Putative DENN domain-containing protein 10 B	500	500	500	500	379685	364357	375034	249425
747	Q9Y3I1	Q9Y3I1	FBX7_HUMAN	FBXO7	F-box only protein 7	500	500	500	500	363741	342821	342942	318447
748	Q15653	Q15653	IKBB_HUMAN	NFKBIB	NF-kappa-B inhibitor beta	500	500	500	500	333797	337565	341392	354926
749	Q9UIC8	Q9UIC8	LCMT1_HUMAN	LCMT1	Leucine carboxyl methyltransferase 1	500	500	500	500	361177	386159	346508	272604
750	Q5VZK9	Q5VZK9	CARL1_HUMAN	CARMIL1	F-actin-uncapping protein LRRC16A	500	500	500	500	375378	380485	353663	254973
751	Q96QC0	Q96QC0	PP1RA_HUMAN	PPP1R10	Serine/threonine-protein phosphatase 1 regulatory subunit 10	500	500	500	500	327239	356982	323188	356046
752	O94766	O94766	B3GA3_HUMAN	B3GAT3	Galactosylgalactosylxylosylprotein 3-beta-glucuronosyltransferase 3	500	500	500	500	328593	354776	315287	364109
753	Q99470	Q99470	SDF2_HUMAN	SDF2	Stromal cell-derived factor 2	500	500	500	500	370305	319458	373979	297341
754	Q9BZG8	Q9BZG8	DPH1_HUMAN	DPH1	2-(3-amino-3-carboxypropyl)histidine synthase subunit 1	500	500	500	500	332954	314903	322405	388269
755	O75348	O75348	VATG1_HUMAN	ATP6V1G1	V-type proton ATPase subunit G 1	500	500	500	500	358960	339612	325571	332658
756	O14683	O14683	P5I11_HUMAN	TP53I11	Tumor protein p53-inducible protein 11	500	500	500	500	338369	386649	311739	318576
757	Q8WVC0	Q8WVC0	LEO1_HUMAN	LEO1	RNA polymerase-associated protein LEO1	500	500	500	500	337027	314177	320178	383482
758	Q5TC12	Q5TC12	ATPF1_HUMAN	ATPAF1	ATP synthase mitochondrial F1 complex assembly factor 1	500	500	500	500	288011	322658	277677	466349
759	P36543	P36543	VATE1_HUMAN	ATP6V1E1	V-type proton ATPase subunit E 1	500	500	500	500	337509	334118	312862	369277
760	P49459	P49459	UBE2A_HUMAN	UBE2A	Ubiquitin-conjugating enzyme E2 A	500	500	500	500	443369	386350	388597	133093
761	O95628	O95628	CNOT4_HUMAN	CNOT4	CCR4-NOT transcription complex subunit 4	500	500	500	500	347231	296071	338729	369242
762	Q96I15	Q96I15	SCLY_HUMAN	SCLY	Selenocysteine lyase	500	500	500	500	349349	357252	371503	272269
763	Q9UH03	Q9UH03	SEPT3_HUMAN	SEPTIN3	Neuronal-specific septin-3	500	500	500	500	563759	343581	440864	500
764	Q9Y6R0	Q9Y6R0	NUMBL_HUMAN	NUMBL	Numb-like protein	500	500	500	500	333491	288189	320021	406985
765	Q9NXV2	Q9NXV2	KCTD5_HUMAN	KCTD5	BTB/POZ domain-containing protein KCTD5	500	500	500	500	376781	314411	382329	273793
766	Q8NBF6	Q8NBF6	AVL9_HUMAN	AVL9	Late secretory pathway protein AVL9 homolog	500	500	500	500	318323	328793	318820	378776
767	Q86XL3	Q86XL3	ANKL2_HUMAN	ANKLE2	Ankyrin repeat and LEM domain-containing protein 2	500	500	500	500	321944	332043	338120	352001
768	Q92572	Q92572	AP3S1_HUMAN	AP3S1	AP-3 complex subunit sigma-1	500	500	500	500	312215	301511	319086	410993
769	O43150	O43150	ASAP2_HUMAN	ASAP2	Arf-GAP with SH3 domain, ANK repeat and PH domain-containing protein 2	500	500	500	500	335757	337842	318490	350011
770	O94955	O94955	RHBT3_HUMAN	RHOBTB3	Rho-related BTB domain-containing protein 3	500	500	500	500	333148	335508	319248	352767
771	O43402	O43402	EMC8_HUMAN	EMC8	ER membrane protein complex subunit 8	500	500	500	500	360562	383327	341127	255279
772	Q9H4Y5	Q9H4Y5	GSTO2_HUMAN	GSTO2	Glutathione S-transferase omega-2	500	500	500	500	569353	62902.6	549868	157081
773	Q9H6E4	Q9H6E4	CC134_HUMAN	CCDC134	Coiled-coil domain-containing protein 134	500	500	500	500	427524	445059	465744	500
774	Q9UHY7	Q9UHY7	ENOPH_HUMAN	ENOPH1	Enolase-phosphatase E1	500	500	500	500	453315	472080	411447	500
775	Q92520	Q92520	FAM3C_HUMAN	FAM3C	Protein FAM3C	500	500	500	500	339946	352089	305294	339684
776	Q9Y371	Q9Y371	SHLB1_HUMAN	SH3GLB1	Endophilin-B1	500	500	500	500	357449	348528	320389	310506
777	Q86VN1	Q86VN1	VPS36_HUMAN	VPS36	Vacuolar protein-sorting-associated protein 36	500	500	500	500	333076	323229	319024	358843
778	Q6VMQ6	Q6VMQ6	MCAF1_HUMAN	ATF7IP	Activating transcription factor 7-interacting protein 1	500	500	500	500	362702	381745	317874	267351
779	Q70E73	Q70E73	RAPH1_HUMAN	RAPH1	Ras-associated and pleckstrin homology domains-containing protein 1	500	500	500	500	323902	343100	327279	335268
780	Q9UBP9	Q9UBP9	GULP1_HUMAN	GULP1	PTB domain-containing engulfment adapter protein 1	500	500	500	500	322008	299596	308331	396375
781	Q13426	Q13426	XRCC4_HUMAN	XRCC4	DNA repair protein XRCC4	500	500	500	500	359390	287049	339735	338013
782	Q9NXG6	Q9NXG6	P4HTM_HUMAN	P4HTM	Transmembrane prolyl 4-hydroxylase	500	500	500	500	316680	310059	299348	396583
783	P49448	P49448	DHE4_HUMAN	GLUD2	Glutamate dehydrogenase 2, mitochondrial	500	500	500	500	433161	439592	446203	500
784	Q9BZX2	Q9BZX2	UCK2_HUMAN	UCK2	Uridine-cytidine kinase 2	500	500	500	500	351046	347159	328374	291653
785	Q5ST30	Q5ST30	SYVM_HUMAN	VARS2	Valine--tRNA ligase, mitochondrial	500	500	500	500	337574	311772	322879	345780
786	Q13277	Q13277	STX3_HUMAN	STX3	Syntaxin-3	500	500	500	500	316704	303436	419551	277831
787	Q96FV2	Q96FV2	SCRN2_HUMAN	SCRN2	Secernin-2	500	500	500	500	363798	371642	401487	179604
788	Q86U06	Q86U06	RBM23_HUMAN	RBM23	Probable RNA-binding protein 23	500	500	500	500	453338	399922	459003	500
789	Q13464	Q13464	ROCK1_HUMAN	ROCK1	Rho-associated protein kinase 1	500	500	500	500	346370	323731	326759	315129
790	Q8N543	Q8N543	OGFD1_HUMAN	OGFOD1	Prolyl 3-hydroxylase OGFOD1	500	500	500	500	328498	266129	279936	436558
791	Q96D05	Q96D05	F241B_HUMAN	FAM241B	Protein FAM241B	500	500	500	500	322383	309318	311701	367090
792	P11234	P11234	RALB_HUMAN	RALB	Ras-related protein Ral-B	500	500	500	500	342642	362987	412910	191097
793	Q969W9	Q969W9	PMEPA_HUMAN	PMEPA1	Protein TMEPAI	500	500	500	500	323320	324521	282726	378753
794	P55210	P55210	CASP7_HUMAN	CASP7	Caspase-7	500	500	500	500	408605	447252	379395	72861.6
795	Q9H6U8	Q9H6U8	ALG9_HUMAN	ALG9	Alpha-1,2-mannosyltransferase ALG9	500	500	500	500	324109	337220	328784	317449
796	O95801	O95801	TTC4_HUMAN	TTC4	Tetratricopeptide repeat protein 4	500	500	500	500	348545	286636	314131	356286
797	O75879	O75879	GATB_HUMAN	GATB	Glutamyl-tRNA(Gln) amidotransferase subunit B, mitochondrial	500	500	500	500	299280	268036	314098	423634
798	O00291	O00291	HIP1_HUMAN	HIP1	Huntingtin-interacting protein 1	500	500	500	500	277967	363355	298877	363661
799	Q7Z388	Q7Z388	D19L4_HUMAN	DPY19L4	Probable C-mannosyltransferase DPY19L4	500	500	500	500	292224	298151	340348	372275
800	Q9P003	Q9P003	CNIH4_HUMAN	CNIH4	Protein cornichon homolog 4	500	500	500	500	413603	402536	485563	500
801	Q9Y3B8	Q9Y3B8	ORN_HUMAN	REXO2	Oligoribonuclease, mitochondrial	500	500	500	500	298119	291287	338572	373994
802	O95182	O95182	NDUA7_HUMAN	NDUFA7	NADH dehydrogenase [ubiquinone] 1 alpha subcomplex subunit 7	500	500	500	500	319864	362421	307716	310123
803	Q9Y375	Q9Y375	CIA30_HUMAN	NDUFAF1	Complex I intermediate-associated protein 30, mitochondrial	500	500	500	500	315425	375409	359076	249634
804	Q9BXK5	Q9BXK5	B2L13_HUMAN	BCL2L13	Bcl-2-like protein 13	500	500	500	500	327137	334820	343598	293828
805	P03905	P03905	NU4M_HUMAN	MT-ND4	NADH-ubiquinone oxidoreductase chain 4	500	500	500	500	328953	350449	280115	337774
806	Q9UBV7	Q9UBV7	B4GT7_HUMAN	B4GALT7	Beta-1,4-galactosyltransferase 7	500	500	500	500	360393	321368	374530	240320
807	P07919	P07919	QCR6_HUMAN	UQCRH	Cytochrome b-c1 complex subunit 6, mitochondrial	500	500	500	500	459592	299470	368687	165806
808	Q96HP4	Q96HP4	OXND1_HUMAN	OXNAD1	Oxidoreductase NAD-binding domain-containing protein 1	500	500	500	500	453914	410007	428527	500
809	O75410	O75410	TACC1_HUMAN	TACC1	Transforming acidic coiled-coil-containing protein 1	500	500	500	500	277351	313732	300822	400701
810	Q6NW29	Q6NW29	RWDD4_HUMAN	RWDD4	RWD domain-containing protein 4	500	500	500	500	330275	320659	316255	322393
811	P36871	P36871	PGM1_HUMAN	PGM1	Phosphoglucomutase-1	500	500	500	500	297179	341747	311044	338979
812	Q5VIR6	Q5VIR6	VPS53_HUMAN	VPS53	Vacuolar protein sorting-associated protein 53 homolog	500	500	500	500	311857	312614	304303	360162
813	Q9H7Z3	Q9H7Z3	NRDE2_HUMAN	NRDE2	Nuclear exosome regulator NRDE2	500	500	500	500	309967	279234	305957	393438
814	Q05209	Q05209	PTN12_HUMAN	PTPN12	Tyrosine-protein phosphatase non-receptor type 12	500	500	500	500	329445	331034	280469	345914
815	Q2NKX8	Q2NKX8	ERC6L_HUMAN	ERCC6L	DNA excision repair protein ERCC-6-like	500	500	500	500	295222	289702	270940	429625
816	Q7Z353	Q7Z353	HDX_HUMAN	HDX	Highly divergent homeobox	500	500	500	500	441456	371258	500	471682
817	P27540	P27540	ARNT_HUMAN	ARNT	Aryl hydrocarbon receptor nuclear translocator	500	500	500	500	316383	293783	321724	352709
818	O75063	O75063	XYLK_HUMAN	FAM20B	Glycosaminoglycan xylosylkinase	500	500	500	500	334677	326588	316105	306881
819	Q14653	Q14653	IRF3_HUMAN	IRF3	Interferon regulatory factor 3	500	500	500	500	311859	284994	290993	396309
820	P98194	P98194	AT2C1_HUMAN	ATP2C1	Calcium-transporting ATPase type 2C member 1	500	500	500	500	314200	300338	298414	371153
821	Q86TP1	Q86TP1	PRUN1_HUMAN	PRUNE1	Exopolyphosphatase PRUNE1	500	500	500	500	326689	293403	301565	360759
822	P52732	P52732	KIF11_HUMAN	KIF11	Kinesin-like protein KIF11	500	500	500	500	301104	356404	359299	263450
823	Q70UQ0	Q70UQ0	IKIP_HUMAN	IKBIP	Inhibitor of nuclear factor kappa-B kinase-interacting protein	500	500	500	500	320812	325690	305339	327956
824	P08473	P08473	NEP_HUMAN	MME	Neprilysin	500	500	500	500	333084	329745	346747	268461
825	Q9NV88	Q9NV88	INT9_HUMAN	INTS9	Integrator complex subunit 9	500	500	500	500	336185	309690	333361	298123
826	O14657	O14657	TOR1B_HUMAN	TOR1B	Torsin-1B	500	500	500	500	310383	317262	356709	292362
827	O75054	O75054	IGSF3_HUMAN	IGSF3	Immunoglobulin superfamily member 3	500	500	500	500	347577	329271	317606	278958
828	Q9BQC3	Q9BQC3	DPH2_HUMAN	DPH2	2-(3-amino-3-carboxypropyl)histidine synthase subunit 2	500	500	500	500	332731	328140	300626	311871
829	Q9Y3C4	Q9Y3C4	TPRKB_HUMAN	TPRKB	EKC/KEOPS complex subunit TPRKB	500	500	500	500	452964	379896	437622	500
830	Q5TBB1	Q5TBB1	RNH2B_HUMAN	RNASEH2B	Ribonuclease H2 subunit B	500	500	500	500	308912	324107	321400	315307
831	Q8NFH5	Q8NFH5	NUP35_HUMAN	NUP35	Nucleoporin NUP35	500	500	500	500	297052	293589	292932	384207
832	Q96HP0	Q96HP0	DOCK6_HUMAN	DOCK6	Dedicator of cytokinesis protein 6	500	500	500	500	305752	290328	284115	385764
833	P29590	P29590	PML_HUMAN	PML	Protein PML	500	500	500	500	311758	321509	293261	335674
834	Q8NBN3	Q8NBN3	TM87A_HUMAN	TMEM87A	Transmembrane protein 87A	500	500	500	500	282992	327380	325548	325991
835	O00625	O00625	PIR_HUMAN	PIR	Pirin	500	500	500	500	371409	321609	324904	243368
836	Q15126	Q15126	PMVK_HUMAN	PMVK	Phosphomevalonate kinase	500	500	500	500	288698	309391	312358	350073
837	O75351	O75351	VPS4B_HUMAN	VPS4B	Vacuolar protein sorting-associated protein 4B	500	500	500	500	386543	305255	342795	225226
838	P08648	P08648	ITA5_HUMAN	ITGA5	Integrin alpha-5	500	500	500	500	306724	306955	263800	379654
839	Q9UBI1	Q9UBI1	COMD3_HUMAN	COMMD3	COMM domain-containing protein 3	500	500	500	500	357179	335326	339600	224415
840	O00400	O00400	ACATN_HUMAN	SLC33A1	Acetyl-coenzyme A transporter 1	500	500	500	500	272167	291831	234849	454301
841	Q86VU5	Q86VU5	CMTD1_HUMAN	COMTD1	Catechol O-methyltransferase domain-containing protein 1	500	500	500	500	302800	287208	298192	364275
842	Q16222	Q16222	UAP1_HUMAN	UAP1	UDP-N-acetylhexosamine pyrophosphorylase	500	500	500	500	316803	346302	336878	251406
843	Q99717	Q15797;Q99717	SMAD5_HUMAN	SMAD5	Mothers against decapentaplegic homolog 5	500	500	500	500	285563	284840	296664	384174
844	Q86UE8	Q86UE8;Q9UKI8	TLK2_HUMAN	TLK2	Serine/threonine-protein kinase tousled-like 2	500	500	500	500	348203	314431	345210	241690
845	Q7LGA3	Q7LGA3	HS2ST_HUMAN	HS2ST1	Heparan sulfate 2-O-sulfotransferase 1	500	500	500	500	359098	273042	337657	279364
846	Q15629	Q15629	TRAM1_HUMAN	TRAM1	Translocating chain-associated membrane protein 1	500	500	500	500	300072	281846	305444	361732
847	P63165	G2XKQ0;P63165	SUMO1_HUMAN	SUMO1	Small ubiquitin-related modifier 1	500	500	500	500	320968	342163	373171	210772
848	Q86U28	Q86U28	ISCA2_HUMAN	ISCA2	Iron-sulfur cluster assembly 2 homolog, mitochondrial	500	500	500	500	410089	349496	323255	163317
849	Q9BQ24	Q9BQ24	ZFY21_HUMAN	ZFYVE21	Zinc finger FYVE domain-containing protein 21	500	500	500	500	314356	308102	307056	314024
850	Q96KC8	Q96KC8	DNJC1_HUMAN	DNAJC1	DnaJ homolog subfamily C member 1	500	500	500	500	257746	308286	299091	375553
851	Q92624	Q92624	APBP2_HUMAN	APPBP2	Amyloid protein-binding protein 2	500	500	500	500	340953	304497	326924	263819
852	Q96BH1	Q96BH1	RNF25_HUMAN	RNF25	E3 ubiquitin-protein ligase RNF25	500	500	500	500	268146	284066	286898	397035
853	Q9BRF8	Q9BRF8	CPPED_HUMAN	CPPED1	Serine/threonine-protein phosphatase CPPED1	500	500	500	500	308181	286967	311677	328752
854	Q93096	Q93096	TP4A1_HUMAN	PTP4A1	Protein tyrosine phosphatase type IVA 1	500	500	500	500	332930	237437	384284	280813
855	Q9Y5B0	Q9Y5B0	CTDP1_HUMAN	CTDP1	RNA polymerase II subunit A C-terminal domain phosphatase	500	500	500	500	261450	321982	282296	366661
856	Q5U5X0	Q5U5X0	LYRM7_HUMAN	LYRM7	Complex III assembly factor LYRM7	500	500	500	500	320970	312450	320623	277070
857	O15118	O15118	NPC1_HUMAN	NPC1	NPC intracellular cholesterol transporter 1	500	500	500	500	306205	299783	299043	324198
858	O14684	O14684	PTGES_HUMAN	PTGES	Prostaglandin E synthase	500	500	500	500	281575	301161	295640	349933
859	P15923	P15923	TFE2_HUMAN	TCF3	Transcription factor E2-alpha	500	500	500	500	340405	272855	289849	324025
860	Q9C0C4	Q9C0C4	SEM4C_HUMAN	SEMA4C	Semaphorin-4C	500	500	500	500	330117	309765	297559	289042
861	Q9NVD7	Q9HBI1;Q9NVD7	PARVA_HUMAN	PARVA	Alpha-parvin	500	500	500	500	343356	338789	328274	214390
862	Q9NPI6	Q9NPI6	DCP1A_HUMAN	DCP1A	mRNA-decapping enzyme 1A	500	500	500	500	299188	284414	303759	336117
863	Q9H3L0	Q9H3L0	MMAD_HUMAN	MMADHC	Cobalamin trafficking protein CblD	500	500	500	500	269073	273645	247177	433044
864	Q92995	Q92995	UBP13_HUMAN	USP13	Ubiquitin carboxyl-terminal hydrolase 13	500	500	500	500	316590	273998	300426	328252
865	O75192	O75192	PX11A_HUMAN	PEX11A	Peroxisomal membrane protein 11A	500	500	500	500	323149	326851	295737	272268
866	P02144	P02144	MYG_HUMAN	MB	Myoglobin	500	500	500	500	317020	268827	286529	345511
867	Q11201	Q11201	SIA4A_HUMAN	ST3GAL1	CMP-N-acetylneuraminate-beta-galactosamide-alpha-2,3-sialyltransferase 1	500	500	500	500	327456	313583	308548	267313
868	Q9BXB5	Q9BXB5	OSB10_HUMAN	OSBPL10	Oxysterol-binding protein-related protein 10	500	500	500	500	295261	292056	292894	336261
869	Q9NYB0	Q9NYB0	TE2IP_HUMAN	TERF2IP	Telomeric repeat-binding factor 2-interacting protein 1	500	500	500	500	285464	309939	315567	303647
870	Q9NW15	Q9NW15	ANO10_HUMAN	ANO10	Anoctamin-10	500	500	500	500	455762	348340	409720	500
871	Q6FIF0	Q6FIF0	ZFAN6_HUMAN	ZFAND6	AN1-type zinc finger protein 6	500	500	500	500	290963	302014	319473	300051
872	Q6DKK2	Q6DKK2	TTC19_HUMAN	TTC19	Tetratricopeptide repeat protein 19, mitochondrial	500	500	500	500	362298	352164	324342	171718
873	Q9NUU7	Q9NUU7;Q9UHL0	DD19A_HUMAN	DDX19A	ATP-dependent RNA helicase DDX19A	500	500	500	500	412426	356754	440271	500
874	Q15642	Q15642	CIP4_HUMAN	TRIP10	Cdc42-interacting protein 4	500	500	500	500	300681	309096	318907	278967
875	Q14914	Q14914	PTGR1_HUMAN	PTGR1	Prostaglandin reductase 1	500	500	500	500	418616	396762	391260	500
876	Q9UGI8	Q9UGI8	TES_HUMAN	TES	Testin	500	500	500	500	313793	294436	279196	318629
877	P09884	P09884	DPOLA_HUMAN	POLA1	DNA polymerase alpha catalytic subunit	500	500	500	500	289804	244407	283252	387910
878	Q9HBM0	Q9HBM0	VEZA_HUMAN	VEZT	Vezatin	500	500	500	500	284061	315460	324503	280304
879	P11441	P11441	UBL4A_HUMAN	UBL4A	Ubiquitin-like protein 4A	500	500	500	500	289539	306536	287997	319352
880	Q9NUQ2	Q9NUQ2	PLCE_HUMAN	AGPAT5	1-acyl-sn-glycerol-3-phosphate acyltransferase epsilon	500	500	500	500	329044	345573	313230	215249
881	Q8IWL3	Q8IWL3	HSC20_HUMAN	HSCB	Iron-sulfur cluster co-chaperone protein HscB	500	500	500	500	315907	299368	308061	279737
882	Q9Y2L9	Q9Y2L9	LRCH1_HUMAN	LRCH1	Leucine-rich repeat and calponin homology domain-containing protein 1	500	500	500	500	328483	295845	351872	224996
883	P0DMM9;P0DMN0	P0DMM9;P0DMN0	ST1A3_HUMAN;ST1A4_HUMAN	SULT1A3;SULT1A4	Sulfotransferase 1A3	500	500	500	500	413668	395136	389760	500
884	P21579	P21579	SYT1_HUMAN	SYT1	Synaptotagmin-1	500	500	500	500	456119	348408	393910	500
885	Q9BTE6	Q9BTE6	AASD1_HUMAN	AARSD1	Alanyl-tRNA editing protein Aarsd1	500	500	500	500	291314	297449	281806	327285
886	Q9UJX2	Q9UJX2	CDC23_HUMAN	CDC23	Cell division cycle protein 23 homolog	500	500	500	500	342639	282682	329675	241245
887	Q92597	Q92597	NDRG1_HUMAN	NDRG1	Protein NDRG1	500	500	500	500	372095	295327	274446	253859
888	Q13268	Q13268	DHRS2_HUMAN	DHRS2	Dehydrogenase/reductase SDR family member 2, mitochondrial	500	500	500	500	300858	320744	275370	298062
889	O43924	O43924	PDE6D_HUMAN	PDE6D	Retinal rod rhodopsin-sensitive cGMP 3',5'-cyclic phosphodiesterase subunit delta	500	500	500	500	409152	385926	398836	500
890	Q8NFH3	Q8NFH3	NUP43_HUMAN	NUP43	Nucleoporin Nup43	500	500	500	500	304731	319830	288347	281309
891	Q12913	Q12913	PTPRJ_HUMAN	PTPRJ	Receptor-type tyrosine-protein phosphatase eta	500	500	500	500	259139	273024	286128	375541
892	Q15004	Q15004	PAF15_HUMAN	PCLAF	PCNA-associated factor	500	500	500	500	293016	293662	293262	313837
893	Q13642	Q13642	FHL1_HUMAN	FHL1	Four and a half LIM domains protein 1	500	500	500	500	281277	305081	295963	311338
894	Q13017	Q13017	RHG05_HUMAN	ARHGAP5	Rho GTPase-activating protein 5	500	500	500	500	294692	299281	283069	316524
895	P55061	P55061	BI1_HUMAN	TMBIM6	Bax inhibitor 1	500	500	500	500	334923	389099	315747	151018
896	Q86Y37	Q86Y37	CACL1_HUMAN	CACUL1	CDK2-associated and cullin domain-containing protein 1	500	500	500	500	393387	322577	272952	201118
897	P46020	P46020	KPB1_HUMAN	PHKA1	Phosphorylase b kinase regulatory subunit alpha, skeletal muscle isoform	500	500	500	500	307127	328001	324967	225240
898	P49641	P49641	MA2A2_HUMAN	MAN2A2	Alpha-mannosidase 2x	500	500	500	500	357170	320114	310422	197240
899	Q96ER9	Q96ER9	MITOK_HUMAN	CCDC51	Mitochondrial potassium channel	500	500	500	500	292902	297675	284915	304766
900	Q96HR8	Q96HR8	NAF1_HUMAN	NAF1	H/ACA ribonucleoprotein complex non-core subunit NAF1	500	500	500	500	318876	241955	316508	300271
901	Q92874	Q92874	DNSL2_HUMAN	DNASE1L2	Deoxyribonuclease-1-like 2	500	500	500	500	249089	278581	277337	372134
902	P38570	P38570	ITAE_HUMAN	ITGAE	Integrin alpha-E	500	500	500	500	287322	328761	298056	255014
903	Q8TC07	Q8TC07	TBC15_HUMAN	TBC1D15	TBC1 domain family member 15	500	500	500	500	311774	306992	317291	233023
904	Q9BU02	Q9BU02	THTPA_HUMAN	THTPA	Thiamine-triphosphatase	500	500	500	500	305583	263355	238595	361355
905	Q9Y2H6	Q9Y2H6	FND3A_HUMAN	FNDC3A	Fibronectin type-III domain-containing protein 3A	500	500	500	500	288530	320371	264665	292215
906	O43761	O43761	SNG3_HUMAN	SYNGR3	Synaptogyrin-3	500	500	500	500	286646	245748	285812	347304
907	Q68E01	Q68E01	INT3_HUMAN	INTS3	Integrator complex subunit 3	500	500	500	500	281186	287293	276261	320021
908	Q9Y303	Q9Y303	NAGA_HUMAN	AMDHD2	N-acetylglucosamine-6-phosphate deacetylase	500	500	500	500	278305	262383	290504	333367
909	Q6UW02	Q6UW02	CP20A_HUMAN	CYP20A1	Cytochrome P450 20A1	500	500	500	500	263536	308577	271144	319937
910	P28702	P28702	RXRB_HUMAN	RXRB	Retinoic acid receptor RXR-beta	500	500	500	500	304449	270092	285879	302276
911	Q969S9	Q969S9	RRF2M_HUMAN	GFM2	Ribosome-releasing factor 2, mitochondrial	500	500	500	500	309580	335692	278081	239258
912	Q86YS6	Q86YS6	RAB43_HUMAN	RAB43	Ras-related protein Rab-43	500	500	500	500	370292	289236	320736	181291
913	Q9P032	Q9P032	NDUF4_HUMAN	NDUFAF4	NADH dehydrogenase [ubiquinone] 1 alpha subcomplex assembly factor 4	500	500	500	500	270150	298480	258146	334303
914	Q9H446	Q9H446	RWDD1_HUMAN	RWDD1	RWD domain-containing protein 1	500	500	500	500	291769	269729	273312	326174
915	O00506	O00506	STK25_HUMAN	STK25	Serine/threonine-protein kinase 25	500	500	500	500	302833	285000	255267	316009
916	Q9Y2H0	Q9Y2H0	DLGP4_HUMAN	DLGAP4	Disks large-associated protein 4	500	500	500	500	276719	280226	275409	326503
917	Q9UL45	Q9UL45	BL1S6_HUMAN	BLOC1S6	Biogenesis of lysosome-related organelles complex 1 subunit 6	500	500	500	500	446067	260722	450899	500
918	Q8N755	Q8N755	S66A3_HUMAN	SLC66A3	Solute carrier family 66 member 3	500	500	500	500	369875	407000	377357	500
919	Q7Z5K2	Q7Z5K2	WAPL_HUMAN	WAPL	Wings apart-like protein homolog	500	500	500	500	290292	278621	282064	302636
920	P08069	P08069	IGF1R_HUMAN	IGF1R	Insulin-like growth factor 1 receptor	500	500	500	500	277347	298200	284749	290647
921	Q6Y288	Q6Y288	B3GLT_HUMAN	B3GLCT	Beta-1,3-glucosyltransferase	500	500	500	500	379226	336711	375084	58384.4
922	Q5JPE7	Q5JPE7;P69849	NOMO2_HUMAN	NOMO2	BOS complex subunit NOMO2	500	500	500	500	274207	305498	279338	290036
923	Q9NW82	Q9NW82	WDR70_HUMAN	WDR70	WD repeat-containing protein 70	500	500	500	500	275151	273785	268055	330817
924	Q5JSP0	Q5JSP0	FGD3_HUMAN	FGD3	FYVE, RhoGEF and PH domain-containing protein 3	500	500	500	500	320900	258400	296401	270629
925	Q15075	Q15075	EEA1_HUMAN	EEA1	Early endosome antigen 1	500	500	500	500	260523	290217	254107	339489
926	Q96AH0;Q9BQ15	Q96AH0;Q9BQ15	SOSB1_HUMAN;SOSB2_HUMAN	NABP1;NABP2	SOSS complex subunit B2	500	500	500	500	301662	275311	287511	278205
927	Q7Z3T8	Q7Z3T8	ZFY16_HUMAN	ZFYVE16	Zinc finger FYVE domain-containing protein 16	500	500	500	500	253604	301862	289179	295853
928	P04920	P04920	B3A2_HUMAN	SLC4A2	Anion exchange protein 2	500	500	500	500	292250	290005	276740	278613
929	Q01995	Q01995	TAGL_HUMAN	TAGLN	Transgelin	500	500	500	500	268020	275578	244412	347691
930	O43639	O43639	NCK2_HUMAN	NCK2	Cytoplasmic protein NCK2	500	500	500	500	302975	280374	294406	256443
931	Q16854	Q16854	DGUOK_HUMAN	DGUOK	Deoxyguanosine kinase, mitochondrial	500	500	500	500	288505	249685	261832	333408
932	P05067	P05067	A4_HUMAN	APP	Amyloid-beta precursor protein	500	500	500	500	279095	298300	285516	270255
933	Q9Y657	Q9Y657	SPIN1_HUMAN	SPIN1	Spindlin-1	500	500	500	500	284396	264161	264039	319767
934	O95197	O95197	RTN3_HUMAN	RTN3	Reticulon-3	500	500	500	500	270599	282349	283200	292719
935	Q5BKT4	Q5BKT4;Q5I7T1	AG10A_HUMAN	ALG10	Dol-P-Glc:Glc(2)Man(9)GlcNAc(2)-PP-Dol alpha-1,2-glucosyltransferase	500	500	500	500	277351	286606	261562	301916
936	Q15545	Q15545	TAF7_HUMAN	TAF7	Transcription initiation factor TFIID subunit 7	500	500	500	500	306203	254576	224175	340624
937	Q01415	Q01415	GALK2_HUMAN	GALK2	N-acetylgalactosamine kinase	500	500	500	500	379395	364272	380019	500
938	Q9NRX5	Q9NRX5	SERC1_HUMAN	SERINC1	Serine incorporator 1	500	500	500	500	265681	302824	287908	267291
939	P17252	P17252	KPCA_HUMAN	PRKCA	Protein kinase C alpha type	500	500	500	500	357930	331896	236190	197347
940	P49427	P49427	UB2R1_HUMAN	CDC34	Ubiquitin-conjugating enzyme E2 R1	500	500	500	500	268485	281323	276242	297018
941	P34059	P34059	GALNS_HUMAN	GALNS	N-acetylgalactosamine-6-sulfatase	500	500	500	500	279447	287354	265861	290368
942	Q5VTL8	Q5VTL8	PR38B_HUMAN	PRPF38B	Pre-mRNA-splicing factor 38B	500	500	500	500	273262	277516	285035	286868
943	P02792	P02792	FRIL_HUMAN	FTL	Ferritin light chain	500	500	500	500	437002	320977	363663	500
944	Q96ED9	Q96ED9	HOOK2_HUMAN	HOOK2	Protein Hook homolog 2	500	500	500	500	304413	315610	323941	175929
945	Q8NCE2	Q8NCE2	MTMRE_HUMAN	MTMR14	Myotubularin-related protein 14	500	500	500	500	276172	264533	247347	329040
946	Q8N5L8	Q8N5L8	RP25L_HUMAN	RPP25L	Ribonuclease P protein subunit p25-like protein	500	500	500	500	415048	337864	363632	500
947	Q9H9A7	Q9H9A7	RMI1_HUMAN	RMI1	RecQ-mediated genome instability protein 1	500	500	500	500	397260	336267	382526	500
948	Q15047	Q15047	SETB1_HUMAN	SETDB1	Histone-lysine N-methyltransferase SETDB1	500	500	500	500	335079	293907	284391	202287
949	Q8NCL4	Q8NCL4	GALT6_HUMAN	GALNT6	Polypeptide N-acetylgalactosaminyltransferase 6	500	500	500	500	290467	290811	302327	230038
950	Q6IQ22	Q6IQ22	RAB12_HUMAN	RAB12	Ras-related protein Rab-12	500	500	500	500	268563	269640	267462	307653
951	Q9NRY5	Q9NRY5	F1142_HUMAN	FAM114A2	Protein FAM114A2	500	500	500	500	276245	288055	258181	290357
952	Q5VTR2	Q5VTR2	BRE1A_HUMAN	RNF20	E3 ubiquitin-protein ligase BRE1A	500	500	500	500	256658	312555	266189	274494
953	O00458	O00458	IFRD1_HUMAN	IFRD1	Interferon-related developmental regulator 1	500	500	500	500	386095	337063	382762	500
954	Q9BYN0	Q9BYN0	SRXN1_HUMAN	SRXN1	Sulfiredoxin-1	500	500	500	500	259684	291620	258703	293279
955	O00584	O00584	RNT2_HUMAN	RNASET2	Ribonuclease T2	500	500	500	500	243272	289148	225755	344636
956	O95059	O95059	RPP14_HUMAN	RPP14	Ribonuclease P protein subunit p14	500	500	500	500	370888	395717	335502	500
957	P03886	P03886	NU1M_HUMAN	MT-ND1	NADH-ubiquinone oxidoreductase chain 1	500	500	500	500	357933	371021	371832	500
958	Q9NRD5	Q9NRD5	PICK1_HUMAN	PICK1	PRKCA-binding protein	500	500	500	500	255996	269009	254375	319779
959	Q9UFN0	Q9UFN0;Q9BS92	NPS3A_HUMAN	NIPSNAP3A	Protein NipSnap homolog 3A	500	500	500	500	412383	299581	386006	500
960	Q9GZQ3	Q9GZQ3	COMD5_HUMAN	COMMD5	COMM domain-containing protein 5	500	500	500	500	283401	284109	264864	265976
961	Q96CW5	Q96CW5	GCP3_HUMAN	TUBGCP3	Gamma-tubulin complex component 3	500	500	500	500	280504	257881	279780	279736
962	P20933	P20933	ASPG_HUMAN	AGA	N(4)-(beta-N-acetylglucosaminyl)-L-asparaginase	500	500	500	500	280724	268286	278642	268716
963	Q96BZ8	Q96BZ8	LENG1_HUMAN	LENG1	Leukocyte receptor cluster member 1	500	500	500	500	259511	271337	265660	299352
964	Q14728	Q14728	MFS10_HUMAN	MFSD10	Major facilitator superfamily domain-containing protein 10	500	500	500	500	237737	265402	231864	360743
965	Q6V1X1	Q6V1X1	DPP8_HUMAN	DPP8	Dipeptidyl peptidase 8	500	500	500	500	280438	252286	344679	217560
966	Q6WKZ4	Q6WKZ4	RFIP1_HUMAN	RAB11FIP1	Rab11 family-interacting protein 1	500	500	500	500	242047	262157	261862	328289
967	Q13526	Q13526	PIN1_HUMAN	PIN1	Peptidyl-prolyl cis-trans isomerase NIMA-interacting 1	500	500	500	500	348478	346483	352339	45228.1
968	Q8N5M4	Q8N5M4	TTC9C_HUMAN	TTC9C	Tetratricopeptide repeat protein 9C	500	500	500	500	310774	295680	281489	201852
969	Q9H6Q4	Q9H6Q4;Q9UHQ1	CIAO3_HUMAN	CIAO3	Cytosolic iron-sulfur assembly component 3	500	500	500	500	287241	279358	262641	258249
970	Q8NAV1	Q8NAV1	PR38A_HUMAN	PRPF38A	Pre-mRNA-splicing factor 38A	500	500	500	500	322104	294971	310761	159507
971	Q9NVV5	Q9NVV5	AIG1_HUMAN	AIG1	Androgen-induced gene 1 protein	500	500	500	500	250064	233417	226500	376006
972	P30260	P30260	CDC27_HUMAN	CDC27	Cell division cycle protein 27 homolog	500	500	500	500	251618	258784	272700	298455
973	Q86YV9	Q86YV9	HPS6_HUMAN	HPS6	BLOC-2 complex member HPS6	500	500	500	500	279526	267748	267145	265158
974	Q9HD15	Q9HD15	SRA1_HUMAN	SRA1	Steroid receptor RNA activator 1	500	500	500	500	262832	273430	244024	299087
975	Q5VZM2;Q7L523	Q5VZM2;Q7L523	RRAGA_HUMAN;RRAGB_HUMAN	RRAGA;RRAGB	Ras-related GTP-binding protein B	500	500	500	500	330144	286397	344880	117641
976	Q68CZ2	Q68CZ2	TENS3_HUMAN	TNS3	Tensin-3	500	500	500	500	238742	270105	247382	321533
977	Q9Y2D4	Q9Y2D4	EXC6B_HUMAN	EXOC6B	Exocyst complex component 6B	500	500	500	500	310046	298736	270698	198103
978	O75381	O75381	PEX14_HUMAN	PEX14	Peroxisomal membrane protein PEX14	500	500	500	500	222613	201841	187157	465625
979	P40222	P40222	TXLNA_HUMAN	TXLNA	Alpha-taxilin	500	500	500	500	252167	285821	251701	286785
980	Q9GZP9	Q9GZP9	DERL2_HUMAN	DERL2	Derlin-2	500	500	500	500	352817	363757	358379	500
981	Q96DM3	Q96DM3	RMC1_HUMAN	RMC1	Regulator of MON1-CCZ1 complex	500	500	500	500	265200	273316	278732	257981
982	Q96C23	Q96C23	GALM_HUMAN	GALM	Galactose mutarotase	500	500	500	500	265361	266792	261345	280509
983	Q93074	Q93074	MED12_HUMAN	MED12	Mediator of RNA polymerase II transcription subunit 12	500	500	500	500	269358	255935	273586	274826
984	Q9Y4K4	Q9Y4K4	M4K5_HUMAN	MAP4K5	Mitogen-activated protein kinase kinase kinase kinase 5	500	500	500	500	262048	272124	267939	269705
985	Q96GD0	Q96GD0	PLPP_HUMAN	PDXP	Chronophin	500	500	500	500	260567	290688	264364	254139
986	Q9Y4P8	Q9Y4P8	WIPI2_HUMAN	WIPI2	WD repeat domain phosphoinositide-interacting protein 2	500	500	500	500	277180	273983	256505	261618
987	Q9NR33	Q9NR33	DPOE4_HUMAN	POLE4	DNA polymerase epsilon subunit 4	500	500	500	500	384992	274122	361272	46368.9
988	Q9HBU6	Q9HBU6	EKI1_HUMAN	ETNK1	Ethanolamine kinase 1	500	500	500	500	290300	284583	283266	208328
989	Q9BSU1	Q9BSU1	PHAF1_HUMAN	PHAF1	Phagosome assembly factor 1	500	500	500	500	299814	247761	271565	246985
990	Q9NYV4	Q9NYV4	CDK12_HUMAN	CDK12	Cyclin-dependent kinase 12	500	500	500	500	232326	254868	258750	319463
991	Q05513	Q05513	KPCZ_HUMAN	PRKCZ	Protein kinase C zeta type	500	500	500	500	387298	310745	366792	500
992	Q92759	Q92759	TF2H4_HUMAN	GTF2H4	General transcription factor IIH subunit 4	500	500	500	500	285555	245191	267440	265747
993	Q86TW2	Q86TW2	ADCK1_HUMAN	ADCK1	AarF domain-containing protein kinase 1	500	500	500	500	268801	254101	257374	282892
994	Q567U6	Q567U6	CCD93_HUMAN	CCDC93	Coiled-coil domain-containing protein 93	500	500	500	500	253772	265658	259425	283593
995	Q6GQQ9	Q6GQQ9	OTU7B_HUMAN	OTUD7B	OTU domain-containing protein 7B	500	500	500	500	356091	216335	221863	265369
996	P17936	P17936	IBP3_HUMAN	IGFBP3	Insulin-like growth factor-binding protein 3	500	500	500	500	294216	248006	298027	219309
997	Q13952	Q13952	NFYC_HUMAN	NFYC	Nuclear transcription factor Y subunit gamma	500	500	500	500	225824	233476	262729	335906
998	Q16763	Q16763	UBE2S_HUMAN	UBE2S	Ubiquitin-conjugating enzyme E2 S	500	500	500	500	254551	261607	238097	303361
999	Q9H4A3	Q9H4A3	WNK1_HUMAN	WNK1	Serine/threonine-protein kinase WNK1	500	500	500	500	232045	284697	265060	274099
1000	Q9UBP0	Q9UBP0	SPAST_HUMAN	SPAST	Spastin	500	500	500	500	262111	266199	255399	271343
1001	Q2M2I8	Q2M2I8	AAK1_HUMAN	AAK1	AP2-associated protein kinase 1	500	500	500	500	219988	210037	212558	411656
1002	Q14118	Q14118	DAG1_HUMAN	DAG1	Dystroglycan 1	500	500	500	500	262131	295824	273580	221881
1003	P42892	P42892	ECE1_HUMAN	ECE1	Endothelin-converting enzyme 1	500	500	500	500	243082	257628	276096	275805
1004	Q96ND0	Q96ND0	F210A_HUMAN	FAM210A	Protein FAM210A	500	500	500	500	223467	196785	253610	378443
1005	Q9BW27	Q9BW27	NUP85_HUMAN	NUP85	Nuclear pore complex protein Nup85	500	500	500	500	243766	272241	265535	270421
1006	O60244	O60244	MED14_HUMAN	MED14	Mediator of RNA polymerase II transcription subunit 14	500	500	500	500	244690	240173	255764	310191
1007	Q5VV42	Q5VV42	CDKAL_HUMAN	CDKAL1	Threonylcarbamoyladenosine tRNA methylthiotransferase	500	500	500	500	249571	273873	252003	274075
1008	Q9ULC3	Q9ULC3	RAB23_HUMAN	RAB23	Ras-related protein Rab-23	500	500	500	500	297522	293004	287471	171130
1009	P04150	P04150	GCR_HUMAN	NR3C1	Glucocorticoid receptor	500	500	500	500	259013	243030	237990	308714
1010	Q5JS37	Q5JS37	NHLC3_HUMAN	NHLRC3	NHL repeat-containing protein 3	500	500	500	500	282751	308681	317812	137242
1011	Q9H2K0	Q9H2K0	IF3M_HUMAN	MTIF3	Translation initiation factor IF-3, mitochondrial	500	500	500	500	329861	295980	315837	103643
1012	Q9Y5T4	Q9Y5T4	DJC15_HUMAN	DNAJC15	DnaJ homolog subfamily C member 15	500	500	500	500	266875	271390	278845	225363
1013	Q9HCJ3	Q9HCJ3	RAVR2_HUMAN	RAVER2	Ribonucleoprotein PTB-binding 2	500	500	500	500	301933	284318	265413	188771
1014	P60033	P60033	CD81_HUMAN	CD81	CD81 antigen	500	500	500	500	333474	387974	317498	500
1015	Q14353	Q14353	GAMT_HUMAN	GAMT	Guanidinoacetate N-methyltransferase	500	500	500	500	249557	245284	261787	281557
1016	P78536	P78536	ADA17_HUMAN	ADAM17	Disintegrin and metalloproteinase domain-containing protein 17	500	500	500	500	219365	280272	261803	275748
1017	Q9BVL4	Q9BVL4	SELO_HUMAN	SELENOO	Protein adenylyltransferase SelO, mitochondrial	500	500	500	500	237455	223102	268795	306398
1018	P00156	P00156	CYB_HUMAN	MT-CYB	Cytochrome b	500	500	500	500	368280	327138	339616	500
1019	Q96IF1	Q96IF1	AJUBA_HUMAN	AJUBA	LIM domain-containing protein ajuba	500	500	500	500	242572	223961	249796	318850
1020	Q9Y3L3	Q6ZT62;Q9Y3L3	3BP1_HUMAN	SH3BP1	SH3 domain-binding protein 1	500	500	500	500	277281	284880	266755	206026
1021	P57081	P57081	WDR4_HUMAN	WDR4	tRNA (guanine-N(7)-)-methyltransferase non-catalytic subunit WDR4	500	500	500	500	319936	316717	310983	86704.7
1022	Q5TEU4	Q5TEU4	NDUF5_HUMAN	NDUFAF5	Arginine-hydroxylase NDUFAF5, mitochondrial	500	500	500	500	296146	272668	276369	188514
1023	Q96N67	Q96N67	DOCK7_HUMAN	DOCK7	Dedicator of cytokinesis protein 7	500	500	500	500	251734	264829	235230	281715
1024	Q96PE3	Q96PE3	INP4A_HUMAN	INPP4A	Inositol polyphosphate-4-phosphatase type I A	500	500	500	500	260366	255809	271308	245860
1025	Q9BQ95	Q9BQ95	ECSIT_HUMAN	ECSIT	Evolutionarily conserved signaling intermediate in Toll pathway, mitochondrial	500	500	500	500	205737	214081	198013	413539
1026	Q7Z3K3	Q7Z3K3	POGZ_HUMAN	POGZ	Pogo transposable element with ZNF domain	500	500	500	500	265004	237652	261574	266814
1027	Q96EC8	Q96EC8	YIPF6_HUMAN	YIPF6	Protein YIPF6	500	500	500	500	279540	285311	280192	185858
1028	Q8N1F8	Q8N1F8	S11IP_HUMAN	STK11IP	Serine/threonine-protein kinase 11-interacting protein	500	500	500	500	246950	245286	237468	301076
1029	Q8WUW1	Q8WUW1	BRK1_HUMAN	BRK1	Protein BRICK1	500	500	500	500	282537	308227	275695	162968
1030	Q08AM6	Q08AM6	VAC14_HUMAN	VAC14	Protein VAC14 homolog	500	500	500	500	251567	251896	234666	288997
1031	Q8IX04	Q8IX04	UEVLD_HUMAN	UEVLD	Ubiquitin-conjugating enzyme E2 variant 3	500	500	500	500	255619	240301	262590	267640
1032	P23975	P23975;P31641;P48029;P48065;P48066;Q01959;Q9NSD5	SC6A2_HUMAN	SLC6A2	Sodium-dependent noradrenaline transporter	500	500	500	500	264308	291343	276100	193458
1033	O43314	O43314	VIP2_HUMAN	PPIP5K2	Inositol hexakisphosphate and diphosphoinositol-pentakisphosphate kinase 2	500	500	500	500	225081	252044	242053	304221
1034	Q9HB90	Q9HB90	RRAGC_HUMAN	RRAGC	Ras-related GTP-binding protein C	500	500	500	500	266199	274451	242212	240158
1035	P16298	P16298	PP2BB_HUMAN	PPP3CB	Serine/threonine-protein phosphatase 2B catalytic subunit beta isoform	500	500	500	500	220442	273559	315443	211566
1036	Q9NXU5	Q9NXU5	ARL15_HUMAN	ARL15	ADP-ribosylation factor-like protein 15	500	500	500	500	360715	318988	339843	500
1037	Q9NZ32	Q9NZ32	ARP10_HUMAN	ACTR10	Actin-related protein 10	500	500	500	500	305200	229145	218378	266914
1038	P18859	P18859	ATP5J_HUMAN	ATP5PF	ATP synthase-coupling factor 6, mitochondrial	500	500	500	500	262284	314626	282608	159024
1039	Q63ZY3	Q63ZY3	KANK2_HUMAN	KANK2	KN motif and ankyrin repeat domain-containing protein 2	500	500	500	500	241241	257759	242412	276406
1040	P51809	P51809	VAMP7_HUMAN	VAMP7	Vesicle-associated membrane protein 7	500	500	500	500	248110	234494	232897	301347
1041	Q13438	Q13438	OS9_HUMAN	OS9	Protein OS-9	500	500	500	500	290426	300698	279731	144843
1042	Q9Y3C8	Q9Y3C8	UFC1_HUMAN	UFC1	Ubiquitin-fold modifier-conjugating enzyme 1	500	500	500	500	299245	269168	280227	166271
1043	Q14689	Q14689	DIP2A_HUMAN	DIP2A	Disco-interacting protein 2 homolog A	500	500	500	500	234391	241303	243422	295260
1044	P53805	P53805	RCAN1_HUMAN	RCAN1	Calcipressin-1	500	500	500	500	249058	251927	324637	188535
1045	Q53EP0	Q53EP0	FND3B_HUMAN	FNDC3B	Fibronectin type III domain-containing protein 3B	500	500	500	500	252621	242732	266403	251475
1046	Q14789	Q14789	GOGB1_HUMAN	GOLGB1	Golgin subfamily B member 1	500	500	500	500	243977	268868	247603	252243
1047	Q8IUD2	Q8IUD2	RB6I2_HUMAN	ERC1	ELKS/Rab6-interacting/CAST family member 1	500	500	500	500	248548	256619	243649	263152
1048	Q9HD23	Q9HD23	MRS2_HUMAN	MRS2	Magnesium transporter MRS2 homolog, mitochondrial	500	500	500	500	289078	244933	272009	204159
1049	Q2TAL8	Q2TAL8	QRIC1_HUMAN	QRICH1	Transcriptional regulator QRICH1	500	500	500	500	248904	220176	240691	300314
1050	Q16656	Q16656	NRF1_HUMAN	NRF1	Nuclear respiratory factor 1	500	500	500	500	190460	212226	224490	379961
1051	Q96AE7	Q96AE7	TTC17_HUMAN	TTC17	Tetratricopeptide repeat protein 17	500	500	500	500	266565	231778	241334	265883
1052	Q96SZ5	Q96SZ5	AEDO_HUMAN	ADO	2-aminoethanethiol dioxygenase	500	500	500	500	265826	242564	262853	233147
1053	Q96C34	Q96C34	RUND1_HUMAN	RUNDC1	RUN domain-containing protein 1	500	500	500	500	262517	274978	274774	191730
1054	Q9H1Y0	Q9H1Y0	ATG5_HUMAN	ATG5	Autophagy protein 5	500	500	500	500	268038	213977	234577	285591
1055	Q9NXN4	Q9NXN4	GDAP2_HUMAN	GDAP2	Ganglioside-induced differentiation-associated protein 2	500	500	500	500	242674	265898	250118	242579
1056	Q8TCA0	Q8TCA0	LRC20_HUMAN	LRRC20	Leucine-rich repeat-containing protein 20	500	500	500	500	256451	242638	237988	262858
1057	Q9UKK3	Q9UKK3	PARP4_HUMAN	PARP4	Protein mono-ADP-ribosyltransferase PARP4	500	500	500	500	310022	251460	301064	136757
1058	Q5HYJ3	Q5HYJ3	FA76B_HUMAN	FAM76B	Protein FAM76B	500	500	500	500	279360	202439	229580	287213
1059	Q96NW4	Q96NW4	ANR27_HUMAN	ANKRD27	Ankyrin repeat domain-containing protein 27	500	500	500	500	249876	260601	260022	227687
1060	Q96JH7	Q96JH7	VCIP1_HUMAN	VCPIP1	Deubiquitinating protein VCPIP1	500	500	500	500	239081	257982	227996	273048
1061	Q96LD4	Q96LD4	TRI47_HUMAN	TRIM47	E3 ubiquitin-protein ligase TRIM47	500	500	500	500	252905	237193	246873	259933
1062	Q9NVU0	Q9NVU0	RPC5_HUMAN	POLR3E	DNA-directed RNA polymerase III subunit RPC5	500	500	500	500	272829	233170	256744	233833
1063	P58557	P58557	YBEY_HUMAN	YBEY	Endoribonuclease YbeY	500	500	500	500	365369	270292	357499	500
1064	O15379	O15379	HDAC3_HUMAN	HDAC3	Histone deacetylase 3	500	500	500	500	259728	232698	241292	258863
1065	Q6NUQ1	Q6NUQ1	RINT1_HUMAN	RINT1	RAD50-interacting protein 1	500	500	500	500	240494	237166	246311	265025
1066	O75448	O75448	MED24_HUMAN	MED24	Mediator of RNA polymerase II transcription subunit 24	500	500	500	500	239166	222596	227566	298994
1067	Q9Y6M7	Q9Y6M7	S4A7_HUMAN	SLC4A7	Sodium bicarbonate cotransporter 3	500	500	500	500	218785	240765	226495	302072
1068	Q9NTX5	Q9NTX5	ECHD1_HUMAN	ECHDC1	Ethylmalonyl-CoA decarboxylase	500	500	500	500	264163	254279	261312	205934
1069	Q9Y421	Q9Y421	FA32A_HUMAN	FAM32A	Protein FAM32A	500	500	500	500	310836	277302	304113	91146.1
1070	Q00978	Q00978	IRF9_HUMAN	IRF9	Interferon regulatory factor 9	500	500	500	500	234444	240376	231630	275912
1071	Q9H1A3	Q9H1A3	METL9_HUMAN	METTL9	Protein-L-histidine N-pros-methyltransferase	500	500	500	500	268038	243565	265911	203477
1072	Q9Y6B7	Q9Y6B7	AP4B1_HUMAN	AP4B1	AP-4 complex subunit beta-1	500	500	500	500	280317	252477	280280	165859
1073	Q14149	Q14149	MORC3_HUMAN	MORC3	MORC family CW-type zinc finger protein 3	500	500	500	500	259649	231507	276387	209171
1074	Q9Y5K8	Q9Y5K8	VATD_HUMAN	ATP6V1D	V-type proton ATPase subunit D	500	500	500	500	240795	220690	217161	297662
1075	Q5HYK3	Q5HYK3	COQ5_HUMAN	COQ5	2-methoxy-6-polyprenyl-1,4-benzoquinol methylase, mitochondrial	500	500	500	500	249675	258806	240835	226314
1076	Q6ZS17	Q6ZS17	RIPR1_HUMAN	RIPOR1	Rho family-interacting cell polarization regulator 1	500	500	500	500	289187	239572	266382	178702
1077	O95816	O95816	BAG2_HUMAN	BAG2	BAG family molecular chaperone regulator 2	500	500	500	500	254160	230856	229569	258601
1078	Q9HA77	Q9HA77	SYCM_HUMAN	CARS2	Probable cysteine--tRNA ligase, mitochondrial	500	500	500	500	244829	262773	266384	198776
1079	P10109	P10109	ADX_HUMAN	FDX1	Adrenodoxin, mitochondrial	500	500	500	500	256164	261690	207173	246006
1080	O75044	O75044;Q7Z6B7	SRGP2_HUMAN	SRGAP2	SLIT-ROBO Rho GTPase-activating protein 2	500	500	500	500	229695	258976	218097	263283
1081	Q99766	Q99766	ATP5S_HUMAN	DMAC2L	ATP synthase subunit s, mitochondrial	500	500	500	500	330848	321548	315192	500
1082	Q3SXM5	Q3SXM5	HSDL1_HUMAN	HSDL1	Inactive hydroxysteroid dehydrogenase-like protein 1	500	500	500	500	252447	265951	244028	205634
1083	Q9ULR3	Q9ULR3	PPM1H_HUMAN	PPM1H	Protein phosphatase 1H	500	500	500	500	222383	223593	240252	281817
1084	Q5BJD5	Q5BJD5	TM41B_HUMAN	TMEM41B	Transmembrane protein 41B	500	500	500	500	228397	262466	238078	238180
1085	O60476	O60476	MA1A2_HUMAN	MAN1A2	Mannosyl-oligosaccharide 1,2-alpha-mannosidase IB	500	500	500	500	282991	284342	298791	99384.4
1086	Q13427	Q13427	PPIG_HUMAN	PPIG	Peptidyl-prolyl cis-trans isomerase G	500	500	500	500	287036	216998	270424	189509
1087	Q5MIZ7	Q5MIZ7	P4R3B_HUMAN	PPP4R3B	Serine/threonine-protein phosphatase 4 regulatory subunit 3B	500	500	500	500	222492	211373	235139	294232
1088	Q9NWY4	Q9NWY4	HPF1_HUMAN	HPF1	Histone PARylation factor 1	500	500	500	500	234650	251701	198735	277901
1089	Q96HW7	Q96HW7	INT4_HUMAN	INTS4	Integrator complex subunit 4	500	500	500	500	248539	249015	255890	209425
1090	Q8N4Q1	Q8N4Q1	MIA40_HUMAN	CHCHD4	Mitochondrial intermembrane space import and assembly protein 40	500	500	500	500	255011	236647	238853	232327
1091	Q15165	Q15165	PON2_HUMAN	PON2	Serum paraoxonase/arylesterase 2	500	500	500	500	242284	258703	272727	188372
1092	Q96SY0	Q96SY0	INT14_HUMAN	INTS14	Integrator complex subunit 14	500	500	500	500	257252	229338	231869	242414
1093	A4D1U4	A4D1U4	DEN11_HUMAN	DENND11	DENN domain-containing protein 11	500	500	500	500	236632	237075	252905	232786
1094	P53801	P53801	PTTG_HUMAN	PTTG1IP	Pituitary tumor-transforming gene 1 protein-interacting protein	500	500	500	500	335638	302119	320309	500
1095	Q96B70	Q96B70	LENG9_HUMAN	LENG9	Leukocyte receptor cluster member 9	500	500	500	500	236497	193921	208345	319553
1096	Q9UMX5	Q9UMX5	NENF_HUMAN	NENF	Neudesin	500	500	500	500	296547	238317	232517	190489
1097	Q9BRS8	Q9BRS8	LARP6_HUMAN	LARP6	La-related protein 6	500	500	500	500	203565	200265	220734	332819
1098	O75962	O75962	TRIO_HUMAN	TRIO	Triple functional domain protein	500	500	500	500	252804	238128	259561	206257
1099	Q92604	Q92604	LGAT1_HUMAN	LPGAT1	Acyl-CoA:lysophosphatidylglycerol acyltransferase 1	500	500	500	500	225859	233422	263859	233106
1100	Q15800	Q15800	MSMO1_HUMAN	MSMO1	Methylsterol monooxygenase 1	500	500	500	500	256297	252313	220629	225643
1101	P07199	P07199	CENPB_HUMAN	CENPB	Major centromere autoantigen B	500	500	500	500	237221	222589	252110	242185
1102	Q9ULH4	Q9ULH4	LRFN2_HUMAN	LRFN2	Leucine-rich repeat and fibronectin type-III domain-containing protein 2	500	500	500	500	277140	310770	248317	117679
1103	Q9NUS5	Q9NUS5	AP5S1_HUMAN	AP5S1	AP-5 complex subunit sigma-1	500	500	500	500	126927	333931	335123	157805
1104	Q9UKZ1	Q9UKZ1	CNO11_HUMAN	CNOT11	CCR4-NOT transcription complex subunit 11	500	500	500	500	242342	221172	272398	214432
1105	Q70CQ3	Q70CQ3	UBP30_HUMAN	USP30	Ubiquitin carboxyl-terminal hydrolase 30	500	500	500	500	248635	215863	227987	257397
1106	Q86UW7	Q86UW7;Q9ULU8	CAPS2_HUMAN	CADPS2	Calcium-dependent secretion activator 2	500	500	500	500	225873	254114	263368	205929
1107	Q15012	Q15012	LAP4A_HUMAN	LAPTM4A	Lysosomal-associated transmembrane protein 4A	500	500	500	500	232618	174780	214785	326234
1108	Q4V328	Q4V328	GRAP1_HUMAN	GRIPAP1	GRIP1-associated protein 1	500	500	500	500	256976	245698	262241	183417
1109	O43759	O43759	SNG1_HUMAN	SYNGR1	Synaptogyrin-1	500	500	500	500	285790	254437	304755	102862
1110	P29317	P29317	EPHA2_HUMAN	EPHA2	Ephrin type-A receptor 2	500	500	500	500	250065	243692	224508	229307
1111	Q9NQE9	Q9NQE9	HINT3_HUMAN	HINT3	Adenosine 5'-monophosphoramidase HINT3	500	500	500	500	229467	228074	231370	258495
1112	Q9H2D1	Q9H2D1	MFTC_HUMAN	SLC25A32	Mitochondrial folate transporter/carrier	500	500	500	500	345039	316654	284853	500
1113	Q9NU22	Q9NU22	MDN1_HUMAN	MDN1	Midasin	500	500	500	500	227483	202358	228466	286570
1114	Q9BUL5	Q9BUL5	PHF23_HUMAN	PHF23	PHD finger protein 23	500	500	500	500	217256	237565	194411	295575
1115	O95295	O95295	SNAPN_HUMAN	SNAPIN	SNARE-associated protein Snapin	500	500	500	500	222820	211957	201328	307608
1116	Q13888	Q13888;Q6P1K8	TF2H2_HUMAN	GTF2H2	General transcription factor IIH subunit 2	500	500	500	500	241314	233371	243464	224310
1117	P32004	P32004	L1CAM_HUMAN	L1CAM	Neural cell adhesion molecule L1	500	500	500	500	259498	255488	237947	188550
1118	O60934	O60934	NBN_HUMAN	NBN	Nibrin	500	500	500	500	203359	226474	218011	293235
1119	Q09472	Q09472	EP300_HUMAN	EP300	Histone acetyltransferase p300	500	500	500	500	219392	226832	239790	253619
1120	O95248	O95248;Q86WG5	MTMR5_HUMAN	SBF1	Myotubularin-related protein 5	500	500	500	500	237814	239715	264799	195961
1121	P19838	P19838	NFKB1_HUMAN	NFKB1	Nuclear factor NF-kappa-B p105 subunit	500	500	500	500	246986	241931	212845	235998
1122	P13796	P13796	PLSL_HUMAN	LCP1	Plastin-2	500	500	500	500	248121	246569	293170	149784
1123	Q6NZ67	Q6NZ67;Q6P582	MZT2B_HUMAN	MZT2B	Mitotic-spindle organizing protein 2B	500	500	500	500	216132	322608	284464	113150
1124	Q96F44	Q96F44	TRI11_HUMAN	TRIM11	E3 ubiquitin-protein ligase TRIM11	500	500	500	500	240232	206666	208205	280319
1125	Q96PC3	Q96PC3	AP1S3_HUMAN	AP1S3	AP-1 complex subunit sigma-3	500	500	500	500	340807	299287	294612	500
1126	Q9UBD5	Q9UBD5	ORC3_HUMAN	ORC3	Origin recognition complex subunit 3	500	500	500	500	223549	227870	235230	247354
1127	Q9BV79	Q9BV79	MECR_HUMAN	MECR	Enoyl-[acyl-carrier-protein] reductase, mitochondrial	500	500	500	500	275821	280240	266551	110782
1128	O60238	O60238	BNI3L_HUMAN	BNIP3L	BCL2/adenovirus E1B 19 kDa protein-interacting protein 3-like	500	500	500	500	224516	258324	223677	225599
1129	Q9NRZ9	Q9NRZ9	HELLS_HUMAN	HELLS	Lymphoid-specific helicase	500	500	500	500	228326	223210	231044	249201
1130	Q9NUT2	Q9NUT2	MITOS_HUMAN	ABCB8	Mitochondrial potassium channel ATP-binding subunit	500	500	500	500	206961	231684	215745	277301
1131	Q32P44	Q32P44	EMAL3_HUMAN	EML3	Echinoderm microtubule-associated protein-like 3	500	500	500	500	256308	256073	237069	180864
1132	Q8TBC3	Q8TBC3	SHKB1_HUMAN	SHKBP1	SH3KBP1-binding protein 1	500	500	500	500	226766	198248	212586	292149
1133	Q86VP3	Q86VP3	PACS2_HUMAN	PACS2	Phosphofurin acidic cluster sorting protein 2	500	500	500	500	220531	220362	192451	294674
1134	O95873	O95873	CF047_HUMAN	C6orf47	Uncharacterized protein C6orf47	500	500	500	500	216666	196530	223186	290205
1135	P12277	P12277	KCRB_HUMAN	CKB	Creatine kinase B-type	500	500	500	500	311225	304853	309863	500
1136	Q96J42	Q96J42	TXD15_HUMAN	TXNDC15	Thioredoxin domain-containing protein 15	500	500	500	500	236557	241817	216273	231575
1137	Q8IWF2	Q8IWF2	FXRD2_HUMAN	FOXRED2	FAD-dependent oxidoreductase domain-containing protein 2	500	500	500	500	272370	240403	245479	167397
1138	Q96F46	Q96F46	I17RA_HUMAN	IL17RA	Interleukin-17 receptor A	500	500	500	500	336530	269883	287005	31769.1
1139	Q8N142	Q8N142	PURA1_HUMAN	ADSS1	Adenylosuccinate synthetase isozyme 1	500	500	500	500	309193	308632	306682	500
1140	Q8WUH1	Q8WUH1	CHUR_HUMAN	CHURC1	Protein Churchill	500	500	500	500	245024	225165	153174	298494
1141	Q5TH69	Q5TH69	BIG3_HUMAN	ARFGEF3	Brefeldin A-inhibited guanine nucleotide-exchange protein 3	500	500	500	500	228215	210434	214381	267399
1142	O95249	O95249	GOSR1_HUMAN	GOSR1	Golgi SNAP receptor complex member 1	500	500	500	500	237170	231100	225892	225984
1143	Q96DT7	Q96DT7	ZBT10_HUMAN	ZBTB10	Zinc finger and BTB domain-containing protein 10	500	500	500	500	238458	236472	202543	242314
1144	Q5U4P2	Q5U4P2	ASPH1_HUMAN	ASPHD1	Aspartate beta-hydroxylase domain-containing protein 1	500	500	500	500	374186	228207	316598	500
1145	Q02083	Q02083	NAAA_HUMAN	NAAA	N-acylethanolamine-hydrolyzing acid amidase	500	500	500	500	313406	283718	321617	500
1146	Q9HA92	Q9HA92	RSAD1_HUMAN	RSAD1	Radical S-adenosyl methionine domain-containing protein 1, mitochondrial	500	500	500	500	295765	210490	270667	141876
1147	Q8IWB9	Q8IWB9	TEX2_HUMAN	TEX2	Testis-expressed protein 2	500	500	500	500	224441	209284	212764	272080
1148	Q99640	Q99640	PMYT1_HUMAN	PKMYT1	Membrane-associated tyrosine- and threonine-specific cdc2-inhibitory kinase	500	500	500	500	207061	195612	198321	317390
1149	Q9BVC3	Q9BVC3	DCC1_HUMAN	DSCC1	Sister chromatid cohesion protein DCC1	500	500	500	500	228186	225737	240796	223441
1150	Q96CN9	Q96CN9	GCC1_HUMAN	GCC1	GRIP and coiled-coil domain-containing protein 1	500	500	500	500	218163	240749	254419	204600
1151	Q96I59	Q96I59	SYNM_HUMAN	NARS2	Probable asparagine--tRNA ligase, mitochondrial	500	500	500	500	292082	328304	296858	500
1152	Q86YH6	Q86YH6	DLP1_HUMAN	PDSS2	All trans-polyprenyl-diphosphate synthase PDSS2	500	500	500	500	259909	239190	226749	191149
1153	Q96HR9	Q96HR9	REEP6_HUMAN	REEP6	Receptor expression-enhancing protein 6	500	500	500	500	295412	252202	215357	153143
1154	O60518	O60518	RNBP6_HUMAN	RANBP6	Ran-binding protein 6	500	500	500	500	229884	216470	226552	242445
1155	Q96FN4	Q96FN4	CPNE2_HUMAN	CPNE2	Copine-2	500	500	500	500	317587	270327	324517	500
1156	O95905	O95905	ECD_HUMAN	ECD	Protein ecdysoneless homolog	500	500	500	500	246081	217789	221946	226676
1157	Q5T8D3	Q5T8D3	ACBD5_HUMAN	ACBD5	Acyl-CoA-binding domain-containing protein 5	500	500	500	500	220993	235405	220047	235820
1158	P40692	P40692	MLH1_HUMAN	MLH1	DNA mismatch repair protein Mlh1	500	500	500	500	220874	219490	225842	245654
1159	Q5HYI7	Q5HYI7	MTX3_HUMAN	MTX3	Metaxin-3	500	500	500	500	240576	219028	241957	209069
1160	Q9NXC5	Q9NXC5	MIO_HUMAN	MIOS	GATOR complex protein MIOS	500	500	500	500	221896	234560	229775	223086
1161	Q13153	Q13153	PAK1_HUMAN	PAK1	Serine/threonine-protein kinase PAK 1	500	500	500	500	212447	221228	231348	244147
1162	Q96IU4	Q96IU4	ABHEB_HUMAN	ABHD14B	Putative protein-lysine deacylase ABHD14B	500	500	500	500	263525	233300	244594	167733
1163	Q96A49	Q96A49	SYAP1_HUMAN	SYAP1	Synapse-associated protein 1	500	500	500	500	255232	200195	176412	275774
1164	Q8TAC2	Q8TAC2	JOS2_HUMAN	JOSD2	Josephin-2	500	500	500	500	233523	220047	211880	241928
1165	Q8TCG1	Q8TCG1	CIP2A_HUMAN	CIP2A	Protein CIP2A	500	500	500	500	244573	245225	238364	178865
1166	Q9H3U5	Q9H3U5	MFSD1_HUMAN	MFSD1	Major facilitator superfamily domain-containing protein 1	500	500	500	500	210290	223398	231201	241402
1167	Q5EBL8	Q5EBL8	PDZ11_HUMAN	PDZD11	PDZ domain-containing protein 11	500	500	500	500	268029	253604	266353	116523
1168	Q3MIX3	Q3MIX3	ADCK5_HUMAN	ADCK5	Uncharacterized aarF domain-containing protein kinase 5	500	500	500	500	188736	198647	246197	270742
1169	P57076	P57076	CF298_HUMAN	CFAP298	Cilia- and flagella-associated protein 298	500	500	500	500	224967	210093	207019	261623
1170	Q9P0T7	Q9P0T7	TMEM9_HUMAN	TMEM9	Proton-transporting V-type ATPase complex assembly regulator TMEM9	500	500	500	500	229535	230994	231877	210297
1171	Q9Y248	Q9Y248	PSF2_HUMAN	GINS2	DNA replication complex GINS protein PSF2	500	500	500	500	196428	209989	186181	309531
1172	Q6UXH1	Q6UXH1	CREL2_HUMAN	CRELD2	Protein disulfide isomerase CRELD2	500	500	500	500	235766	208659	171174	286072
1173	Q9HCE5	Q9HCE5	MET14_HUMAN	METTL14	N6-adenosine-methyltransferase non-catalytic subunit	500	500	500	500	213191	201634	230811	255759
1174	Q8NEU8	Q8NEU8	DP13B_HUMAN	APPL2	DCC-interacting protein 13-beta	500	500	500	500	223891	214974	212918	249309
1175	Q96Q15	Q96Q15	SMG1_HUMAN	SMG1	Serine/threonine-protein kinase SMG1	500	500	500	500	218375	206746	228232	246457
1176	Q9Y217	Q9Y217	MTMR6_HUMAN	MTMR6	Myotubularin-related protein 6	500	500	500	500	217106	209490	217895	254012
1177	Q8WUK0	Q8WUK0	PTPM1_HUMAN	PTPMT1	Phosphatidylglycerophosphatase and protein-tyrosine phosphatase 1	500	500	500	500	221766	276450	232715	167147
1178	Q99828	Q99828	CIB1_HUMAN	CIB1	Calcium and integrin-binding protein 1	500	500	500	500	221756	203416	181894	290530
1179	Q9NZ63	Q9NZ63	TLS1_HUMAN	C9orf78	Splicing factor C9orf78	500	500	500	500	304854	316279	274290	500
1180	Q7Z5W3	Q7Z5W3	BN3D2_HUMAN	BCDIN3D	RNA 5'-monophosphate methyltransferase	500	500	500	500	328610	267652	298678	500
1181	P36952	P36952	SPB5_HUMAN	SERPINB5	Serpin B5	500	500	500	500	220253	286443	222857	164771
1182	Q8TF74	Q8TF74	WIPF2_HUMAN	WIPF2	WAS/WASL-interacting protein family member 2	500	500	500	500	214578	181014	193293	303585
1183	A5PLL7	A5PLL7	PDES1_HUMAN	PEDS1	Plasmanylethanolamine desaturase	500	500	500	500	235448	241791	221343	193368
1184	Q7Z7N9	Q7Z7N9	T179B_HUMAN	TMEM179B	Transmembrane protein 179B	500	500	500	500	290265	315342	284613	500
1185	Q92990	Q92990	GLMN_HUMAN	GLMN	Glomulin	500	500	500	500	427421	236757	225931	500
1186	Q86WQ0	Q86WQ0	NR2CA_HUMAN	NR2C2AP	Nuclear receptor 2C2-associated protein	500	500	500	500	209516	237007	198104	244899
1187	Q96S59	Q96S59	RANB9_HUMAN	RANBP9	Ran-binding protein 9	500	500	500	500	234918	248201	237642	168529
1188	Q9UM21	Q9UM21	MGT4A_HUMAN	MGAT4A	Alpha-1,3-mannosyl-glycoprotein 4-beta-N-acetylglucosaminyltransferase A	500	500	500	500	301366	292833	294292	500
1189	Q5H9F3	Q5H9F3	BCORL_HUMAN	BCORL1	BCL-6 corepressor-like protein 1	500	500	500	500	331509	226498	330018	500
1190	O95140	O95140	MFN2_HUMAN	MFN2	Mitofusin-2	500	500	500	500	217956	237243	234114	198301
1191	O95260	O95260	ATE1_HUMAN	ATE1	Arginyl-tRNA--protein transferase 1	500	500	500	500	187226	194240	239983	264557
1192	Q15345	Q15345	LRC41_HUMAN	LRRC41	Leucine-rich repeat-containing protein 41	500	500	500	500	228855	238179	239822	178223
1193	P78549	P78549	NTH_HUMAN	NTHL1	Endonuclease III-like protein 1	500	500	500	500	252036	177193	246754	208195
1194	Q08623	Q08623	HDHD1_HUMAN	PUDP	Pseudouridine-5'-phosphatase	500	500	500	500	235005	224031	234059	191029
1195	Q9NZJ6	Q9NZJ6	COQ3_HUMAN	COQ3	Ubiquinone biosynthesis O-methyltransferase, mitochondrial	500	500	500	500	241881	198444	229629	213945
1196	Q9HC84	Q9HC84	MUC5B_HUMAN	MUC5B	Mucin-5B	500	500	500	500	313847	269552	232081	68043.4
1197	O14981	O14981	BTAF1_HUMAN	BTAF1	TATA-binding protein-associated factor 172	500	500	500	500	208743	221855	211350	240634
1198	Q9BU89	Q9BU89	DOHH_HUMAN	DOHH	Deoxyhypusine hydroxylase	500	500	500	500	257682	231642	230184	160166
1199	Q567V2	Q567V2	M17L2_HUMAN	MPV17L2	Mpv17-like protein 2	500	500	500	500	296046	285051	297133	500
1200	O75449	O75449	KTNA1_HUMAN	KATNA1	Katanin p60 ATPase-containing subunit A1	500	500	500	500	250830	228424	283894	115390
1201	Q68CQ7	Q68CQ7	GL8D1_HUMAN	GLT8D1	Glycosyltransferase 8 domain-containing protein 1	500	500	500	500	220723	243587	229840	184191
1202	O15541	O15541;Q8IZP6	R113A_HUMAN	RNF113A	E3 ubiquitin-protein ligase RNF113A	500	500	500	500	232808	213634	197079	234458
1203	Q9UBG0	Q9UBG0	MRC2_HUMAN	MRC2	C-type mannose receptor 2	500	500	500	500	204034	221554	214535	236505
1204	Q9UBS8	Q9UBS8	RNF14_HUMAN	RNF14	E3 ubiquitin-protein ligase RNF14	500	500	500	500	223610	208464	222020	222001
1205	Q9UQ90	Q9UQ90	SPG7_HUMAN	SPG7	Paraplegin	500	500	500	500	241882	218002	241170	174722
1206	Q9BRQ0	Q9BRQ0	PYGO2_HUMAN	PYGO2	Pygopus homolog 2	500	500	500	500	206060	181942	200122	286381
1207	P48507	P48507	GSH0_HUMAN	GCLM	Glutamate--cysteine ligase regulatory subunit	500	500	500	500	253331	242255	248830	129845
1208	P53384	P53384	NUBP1_HUMAN	NUBP1	Cytosolic Fe-S cluster assembly factor NUBP1	500	500	500	500	253721	209566	219797	190735
1209	Q9NZQ3	Q9NZQ3	SPN90_HUMAN	NCKIPSD	NCK-interacting protein with SH3 domain	500	500	500	500	235754	220112	232285	183443
1210	Q6ZMG9	Q6ZMG9	CERS6_HUMAN	CERS6	Ceramide synthase 6	500	500	500	500	260884	215166	233413	161718
1211	Q9NQT8	Q9NQT8	KI13B_HUMAN	KIF13B	Kinesin-like protein KIF13B	500	500	500	500	179637	210398	209537	271205
1212	Q9C0E2	Q9C0E2	XPO4_HUMAN	XPO4	Exportin-4	500	500	500	500	206006	198191	197318	268521
1213	Q9BT17	Q9BT17	MTG1_HUMAN	MTG1	Mitochondrial ribosome-associated GTPase 1	500	500	500	500	234069	200233	212123	222968
1214	Q9UGJ1	Q9UGJ1	GCP4_HUMAN	TUBGCP4	Gamma-tubulin complex component 4	500	500	500	500	304068	293733	270887	500
1215	Q92994	Q92994	TF3B_HUMAN	BRF1	Transcription factor IIIB 90 kDa subunit	500	500	500	500	239783	217280	223500	188330
1216	Q96JG6	Q96JG6	VPS50_HUMAN	VPS50	Syndetin	500	500	500	500	236318	220968	202376	208061
1217	Q9BVM2	Q9BVM2	DPCD_HUMAN	DPCD	Protein DPCD	500	500	500	500	206486	223638	207129	230434
1218	Q86V87	Q86V87	FHI2B_HUMAN	FHIP2B	FHF complex subunit HOOK interacting protein 2B	500	500	500	500	223494	195270	227727	220299
1219	Q6P4I2	Q6P4I2	WDR73_HUMAN	WDR73	WD repeat-containing protein 73	500	500	500	500	187809	214046	204436	258324
1220	P51511	P51511	MMP15_HUMAN	MMP15	Matrix metalloproteinase-15	500	500	500	500	208949	202066	207092	245873
1221	P43353	P43353	AL3B1_HUMAN	ALDH3B1	Aldehyde dehydrogenase family 3 member B1	500	500	500	500	221217	190003	174536	278179
1222	Q9NZJ5	Q9NZJ5	E2AK3_HUMAN	EIF2AK3	Eukaryotic translation initiation factor 2-alpha kinase 3	500	500	500	500	256921	216693	214405	175708
1223	Q9Y576	Q9Y576	ASB1_HUMAN	ASB1	Ankyrin repeat and SOCS box protein 1	500	500	500	500	233471	206823	229387	193505
1224	O60499	O60499	STX10_HUMAN	STX10	Syntaxin-10	500	500	500	500	219320	195911	193306	253893
1225	Q9NZ52	Q9NZ52	GGA3_HUMAN	GGA3	ADP-ribosylation factor-binding protein GGA3	500	500	500	500	199443	241206	238398	182134
1226	Q8WUI4	Q8WUI4	HDAC7_HUMAN	HDAC7	Histone deacetylase 7	500	500	500	500	214665	204846	183037	258325
1227	Q96AG3	Q96AG3	S2546_HUMAN	SLC25A46	Mitochondrial outer membrane protein SLC25A46	500	500	500	500	151453	204322	146175	358187
1228	Q9NVA4	Q9NVA4	T184C_HUMAN	TMEM184C	Transmembrane protein 184C	500	500	500	500	214506	203641	225957	213916
1229	Q16512	Q16512	PKN1_HUMAN	PKN1	Serine/threonine-protein kinase N1	500	500	500	500	192790	213628	201464	248532
1230	P04035	P04035	HMDH_HUMAN	HMGCR	3-hydroxy-3-methylglutaryl-coenzyme A reductase	500	500	500	500	217185	232358	215708	189276
1231	Q9BV68	Q9BV68	RN126_HUMAN	RNF126	E3 ubiquitin-protein ligase RNF126	500	500	500	500	229822	210041	185659	228891
1232	Q9UKG9	Q9UKG9	OCTC_HUMAN	CROT	Peroxisomal carnitine O-octanoyltransferase	500	500	500	500	212152	205308	211703	225019
1233	Q92844	Q92844	TANK_HUMAN	TANK	TRAF family member-associated NF-kappa-B activator	500	500	500	500	231456	185609	197829	238836
1234	Q9BSB4	Q9BSB4	ATGA1_HUMAN	ATG101	Autophagy-related protein 101	500	500	500	500	307086	264421	281594	500
1235	P49356	P49356	FNTB_HUMAN	FNTB	Protein farnesyltransferase subunit beta	500	500	500	500	326536	193521	204385	128629
1236	Q32NB8	Q32NB8	PGPS1_HUMAN	PGS1	CDP-diacylglycerol--glycerol-3-phosphate 3-phosphatidyltransferase, mitochondrial	500	500	500	500	236847	246443	251307	117389
1237	O94985	O94985	CSTN1_HUMAN	CLSTN1	Calsyntenin-1	500	500	500	500	211331	188927	197230	253757
1238	Q8NCH0	Q8NCH0	CHSTE_HUMAN	CHST14	Carbohydrate sulfotransferase 14	500	500	500	500	192215	156369	188249	313383
1239	Q9UPW0	Q9UPW0	FOXJ3_HUMAN	FOXJ3	Forkhead box protein J3	500	500	500	500	188018	217257	201762	242906
1240	Q8N2W9	Q8N2W9	PIAS4_HUMAN	PIAS4	E3 SUMO-protein ligase PIAS4	500	500	500	500	210740	210434	219683	208685
1241	O43502	O43502	RA51C_HUMAN	RAD51C	DNA repair protein RAD51 homolog 3	500	500	500	500	144017	166833	172726	365594
1242	P61764	P61764	STXB1_HUMAN	STXBP1	Syntaxin-binding protein 1	500	500	500	500	182720	209301	204364	252623
1243	O94913	O94913	PCF11_HUMAN	PCF11	Pre-mRNA cleavage complex 2 protein Pcf11	500	500	500	500	202902	182206	191843	271893
1244	P62072	P62072	TIM10_HUMAN	TIMM10	Mitochondrial import inner membrane translocase subunit Tim10	500	500	500	500	234297	251485	207690	155173
1245	Q12756	Q12756	KIF1A_HUMAN	KIF1A	Kinesin-like protein KIF1A	500	500	500	500	214547	184846	221339	227012
1246	Q6P9B9	Q6P9B9	INT5_HUMAN	INTS5	Integrator complex subunit 5	500	500	500	500	228662	240475	228445	150113
1247	Q8TDW5	Q8TDW5	SYTL5_HUMAN	SYTL5	Synaptotagmin-like protein 5	500	500	500	500	211474	210453	200377	224282
1248	Q6PII3	Q6PII3	CC174_HUMAN	CCDC174	Coiled-coil domain-containing protein 174	500	500	500	500	193341	209055	196677	247485
1249	Q8WWV3	Q8WWV3	RT4I1_HUMAN	RTN4IP1	Reticulon-4-interacting protein 1, mitochondrial	500	500	500	500	198775	200234	203793	243756
1250	Q9H1E3	Q9H1E3	NUCKS_HUMAN	NUCKS1	Nuclear ubiquitous casein and cyclin-dependent kinase substrate 1	500	500	500	500	231468	274745	209437	129522
1251	Q7Z4Q2	Q7Z4Q2	HEAT3_HUMAN	HEATR3	HEAT repeat-containing protein 3	500	500	500	500	212997	212319	216058	203158
1252	Q969H6	Q969H6	POP5_HUMAN	POP5	Ribonuclease P/MRP protein subunit POP5	500	500	500	500	323317	213387	307307	500
1253	Q96AT1	Q96AT1	K1143_HUMAN	KIAA1143	Uncharacterized protein KIAA1143	500	500	500	500	231893	237904	218957	155546
1254	Q9Y2C4	Q9Y2C4	EXOG_HUMAN	EXOG	Nuclease EXOG, mitochondrial	500	500	500	500	280882	198223	256150	108321
1255	Q9BYX4	Q9BYX4	IFIH1_HUMAN	IFIH1	Interferon-induced helicase C domain-containing protein 1	500	500	500	500	182988	160084	176869	322306
1256	P00813	P00813	ADA_HUMAN	ADA	Adenosine deaminase	500	500	500	500	213164	210955	210888	206042
1257	O75648	O75648	MTU1_HUMAN	TRMU	Mitochondrial tRNA-specific 2-thiouridylase 1	500	500	500	500	204050	184688	244442	207443
1258	P98173	P98173	FAM3A_HUMAN	FAM3A	Protein FAM3A	500	500	500	500	214434	220488	191928	212954
1259	Q8N9N7	Q8N9N7	LRC57_HUMAN	LRRC57	Leucine-rich repeat-containing protein 57	500	500	500	500	276212	287135	274972	500
1260	Q9NV92	Q9NV92	NFIP2_HUMAN	NDFIP2	NEDD4 family-interacting protein 2	500	500	500	500	201699	179183	256302	201065
1261	Q96AQ6	Q96AQ6	PBIP1_HUMAN	PBXIP1	Pre-B-cell leukemia transcription factor-interacting protein 1	500	500	500	500	222538	193332	177168	244064
1262	Q9BTX7	Q9BTX7	TTPAL_HUMAN	TTPAL	Alpha-tocopherol transfer protein-like	500	500	500	500	306884	255719	271796	500
1263	O43633	O43633	CHM2A_HUMAN	CHMP2A	Charged multivesicular body protein 2a	500	500	500	500	221954	155431	212142	244791
1264	Q9NVX7	Q9NVX7	KBTB4_HUMAN	KBTBD4	Kelch repeat and BTB domain-containing protein 4	500	500	500	500	213493	174864	200699	243691
1265	Q9H061	Q9H061	T126A_HUMAN	TMEM126A	Transmembrane protein 126A	500	500	500	500	223554	201577	219011	186642
1266	P03891	P03891	NU2M_HUMAN	MT-ND2	NADH-ubiquinone oxidoreductase chain 2	500	500	500	500	276660	285329	267614	500
1267	O94966	O94966	UBP19_HUMAN	USP19	Ubiquitin carboxyl-terminal hydrolase 19	500	500	500	500	223232	218921	220591	165367
1268	Q9HC07	Q9HC07	TM165_HUMAN	TMEM165	Transmembrane protein 165	500	500	500	500	242318	250067	226319	109220
1269	Q2VPK5	Q2VPK5	CTU2_HUMAN	CTU2	Cytoplasmic tRNA 2-thiolation protein 2	500	500	500	500	228651	200849	186306	211761
1270	O15417	O15417	TNC18_HUMAN	TNRC18	Trinucleotide repeat-containing gene 18 protein	500	500	500	500	199217	202785	192835	232169
1271	Q8TDJ6	Q8TDJ6	DMXL2_HUMAN	DMXL2	DmX-like protein 2	500	500	500	500	207191	180194	203769	234942
1272	Q13496	Q13496	MTM1_HUMAN	MTM1	Myotubularin	500	500	500	500	212072	204316	224287	184578
1273	Q99996	Q99996	AKAP9_HUMAN	AKAP9	A-kinase anchor protein 9	500	500	500	500	198713	220896	211124	193189
1274	P56589	P56589	PEX3_HUMAN	PEX3	Peroxisomal biogenesis factor 3	500	500	500	500	205071	217284	222772	178203
1275	O43414	O43414	ERI3_HUMAN	ERI3	ERI1 exoribonuclease 3	500	500	500	500	287850	253780	280864	500
1276	Q9BRX5	Q9BRX5	PSF3_HUMAN	GINS3	DNA replication complex GINS protein PSF3	500	500	500	500	185513	231863	178579	226069
1277	Q9ULW8	Q9ULW8;Q9UM07	PADI3_HUMAN	PADI3	Protein-arginine deiminase type-3	500	500	500	500	186920	188486	199399	246528
1278	Q9P2E5	Q9P2E5	CHPF2_HUMAN	CHPF2	Chondroitin sulfate glucuronyltransferase	500	500	500	500	200746	202839	196186	220871
1279	P15291	P15291	B4GT1_HUMAN	B4GALT1	Beta-1,4-galactosyltransferase 1	500	500	500	500	254590	282215	282072	500
1280	Q92805	Q92805	GOGA1_HUMAN	GOLGA1	Golgin subfamily A member 1	500	500	500	500	202097	180440	209592	226805
1281	Q9Y478	O43741;Q9Y478	AAKB1_HUMAN	PRKAB1	5'-AMP-activated protein kinase subunit beta-1	500	500	500	500	222206	194816	213944	187854
1282	Q5T2E6	Q5T2E6	ARMD3_HUMAN	ARMH3	Armadillo-like helical domain-containing protein 3	500	500	500	500	163718	242989	181338	229264
1283	Q9UPN7	Q9UPN7	PP6R1_HUMAN	PPP6R1	Serine/threonine-protein phosphatase 6 regulatory subunit 1	500	500	500	500	209951	196594	192993	215871
1284	Q96HA8	Q96HA8	NTAQ1_HUMAN	NTAQ1	Protein N-terminal glutamine amidohydrolase	500	500	500	500	257432	148531	224093	184355
1285	Q9HCN4	Q9HCN4	GPN1_HUMAN	GPN1	GPN-loop GTPase 1	500	500	500	500	176191	161280	152825	323896
1286	Q9Y666	Q9Y666	S12A7_HUMAN	SLC12A7	Solute carrier family 12 member 7	500	500	500	500	189486	199002	183256	242084
1287	P51668;Q9Y2X8	P51668;Q9Y2X8	UB2D1_HUMAN;UB2D4_HUMAN	UBE2D1;UBE2D4	Ubiquitin-conjugating enzyme E2 D1	500	500	500	500	195849	175496	194175	247152
1288	Q5SZK8	Q5SZK8	FREM2_HUMAN	FREM2	FRAS1-related extracellular matrix protein 2	500	500	500	500	180339	196946	202437	232328
1289	Q9C0H2	Q9C0H2	TTYH3_HUMAN	TTYH3	Protein tweety homolog 3	500	500	500	500	192882	211646	193490	213431
1290	Q01167	Q01167	FOXK2_HUMAN	FOXK2	Forkhead box protein K2	500	500	500	500	174625	176797	176324	282357
1291	O43493	O43493	TGON2_HUMAN	TGOLN2	Trans-Golgi network integral membrane protein 2	500	500	500	500	174331	215872	164816	254661
1292	O75354	O75354	ENTP6_HUMAN	ENTPD6	Ectonucleoside triphosphate diphosphohydrolase 6	500	500	500	500	204088	200072	182947	221661
1293	P55055	P55055	NR1H2_HUMAN	NR1H2	Oxysterols receptor LXR-beta	500	500	500	500	231565	257143	500	319263
1294	A2RRP1	A2RRP1	NBAS_HUMAN	NBAS	NBAS subunit of NRZ tethering complex	500	500	500	500	164737	200368	201084	241610
1295	Q13485	Q13485	SMAD4_HUMAN	SMAD4	Mothers against decapentaplegic homolog 4	500	500	500	500	292358	243504	271370	500
1296	Q5W0U4	Q5W0U4	BSPRY_HUMAN	BSPRY	B box and SPRY domain-containing protein	500	500	500	500	219066	182225	207462	198976
1297	Q8WXG6	Q8WXG6	MADD_HUMAN	MADD	MAP kinase-activating death domain protein	500	500	500	500	199304	211570	207871	188882
1298	Q8WUJ3	Q8WUJ3	CEMIP_HUMAN	CEMIP	Cell migration-inducing and hyaluronan-binding protein	500	500	500	500	196617	185017	207153	218134
1299	O14910	O14910	LIN7A_HUMAN	LIN7A	Protein lin-7 homolog A	500	500	500	500	219071	234492	199856	151347
1300	Q9UPV9	Q9UPV9	TRAK1_HUMAN	TRAK1	Trafficking kinesin-binding protein 1	500	500	500	500	188417	197782	224057	193873
1301	Q8IWD4	Q8IWD4	CC117_HUMAN	CCDC117	Coiled-coil domain-containing protein 117	500	500	500	500	205668	207792	176135	214426
1302	Q96EK9	Q96EK9	KTI12_HUMAN	KTI12	Protein KTI12 homolog	500	500	500	500	221242	211214	208257	161236
1303	Q6P2C8	Q6P2C8	MED27_HUMAN	MED27	Mediator of RNA polymerase II transcription subunit 27	500	500	500	500	197068	170891	209050	224156
1304	Q9H6A0	Q9H6A0	DEN2D_HUMAN	DENND2D	DENN domain-containing protein 2D	500	500	500	500	223643	166312	189209	221761
1305	Q8N0U4	Q8N0U4	F185A_HUMAN	FAM185A	Protein FAM185A	500	500	500	500	276851	252494	269766	500
1306	Q9P2B2	Q9P2B2	FPRP_HUMAN	PTGFRN	Prostaglandin F2 receptor negative regulator	500	500	500	500	209964	211155	193196	185158
1307	Q5THJ4	Q5THJ4	VP13D_HUMAN	VPS13D	Intermembrane lipid transfer protein VPS13D	500	500	500	500	250254	208883	213619	126712
1308	Q86V97	Q86V97	KBTB6_HUMAN	KBTBD6	Kelch repeat and BTB domain-containing protein 6	500	500	500	500	248328	232097	220397	98613.3
1309	Q9Y6D5	Q9Y6D5	BIG2_HUMAN	ARFGEF2	Brefeldin A-inhibited guanine nucleotide-exchange protein 2	500	500	500	500	187129	202139	201047	209070
1310	Q75QN2	Q75QN2	INT8_HUMAN	INTS8	Integrator complex subunit 8	500	500	500	500	211671	193108	195606	198978
1311	Q9H1B5	Q9H1B5	XYLT2_HUMAN	XYLT2	Xylosyltransferase 2	500	500	500	500	222080	221063	212873	143049
1312	Q16864	Q16864	VATF_HUMAN	ATP6V1F	V-type proton ATPase subunit F	500	500	500	500	230158	213884	221570	133114
1313	Q93100	Q93100	KPBB_HUMAN	PHKB	Phosphorylase b kinase regulatory subunit beta	500	500	500	500	260952	500	220804	315557
1314	Q8NB37	Q8NB37	GALD1_HUMAN	GATD1	Glutamine amidotransferase-like class 1 domain-containing protein 1	500	500	500	500	269229	261948	265830	500
1315	Q8N4T8	Q8N4T8	CBR4_HUMAN	CBR4	3-oxoacyl-[acyl-carrier-protein] reductase	500	500	500	500	220123	197517	230171	149346
1316	Q9H944	Q9H944	MED20_HUMAN	MED20	Mediator of RNA polymerase II transcription subunit 20	500	500	500	500	184913	199455	196775	215510
1317	Q96DP5	Q96DP5	FMT_HUMAN	MTFMT	Methionyl-tRNA formyltransferase, mitochondrial	500	500	500	500	242384	182807	212647	158060
1318	Q96EM0	Q96EM0	T3HPD_HUMAN	L3HYPDH	Trans-3-hydroxy-L-proline dehydratase	500	500	500	500	207482	216826	200735	167971
1319	Q96F63	Q96F63	CCD97_HUMAN	CCDC97	Coiled-coil domain-containing protein 97	500	500	500	500	181132	184073	199685	226640
1320	Q9Y281	Q9Y281	COF2_HUMAN	CFL2	Cofilin-2	500	500	500	500	269289	247473	273811	500
1321	Q9UNI6	Q9UNI6	DUS12_HUMAN	DUSP12	Dual specificity protein phosphatase 12	500	500	500	500	210894	169053	184447	226527
1322	Q587I9	Q587I9	SFT2C_HUMAN	SFT2D3	Vesicle transport protein SFT2C	500	500	500	500	167628	170987	185558	266504
1323	Q6NSJ5	Q6NSJ5	LRC8E_HUMAN	LRRC8E	Volume-regulated anion channel subunit LRRC8E	500	500	500	500	218154	195232	211837	164673
1324	Q96NT0	Q96NT0	CC115_HUMAN	CCDC115	Coiled-coil domain-containing protein 115	500	500	500	500	211487	224871	186941	166560
1325	Q9C0B1	Q9C0B1	FTO_HUMAN	FTO	Alpha-ketoglutarate-dependent dioxygenase FTO	500	500	500	500	236611	193775	179581	177000
1326	Q8IUF1	Q5JTY5;Q9BRT8;Q5RIA9;Q4V339;Q8IUF1	ZNG1B_HUMAN	ZNG1B	Zinc-regulated GTPase metalloprotein activator 1B	500	500	500	500	203244	168143	162867	252367
1327	O75794	O75794	CD123_HUMAN	CDC123	Cell division cycle protein 123 homolog	500	500	500	500	165762	178294	174709	266875
1328	Q9H7L9	Q9H7L9	SDS3_HUMAN	SUDS3	Sin3 histone deacetylase corepressor complex component SDS3	500	500	500	500	220976	196768	197359	169853
1329	Q07889	Q07889	SOS1_HUMAN	SOS1	Son of sevenless homolog 1	500	500	500	500	174900	181598	175063	253309
1330	Q15147	Q15147	PLCB4_HUMAN	PLCB4	1-phosphatidylinositol 4,5-bisphosphate phosphodiesterase beta-4	500	500	500	500	188985	162699	177567	254284
1331	Q8WW22	Q8WW22	DNJA4_HUMAN	DNAJA4	DnaJ homolog subfamily A member 4	500	500	500	500	208988	171079	175116	227811
1332	Q9ULM6	Q9ULM6	CNOT6_HUMAN	CNOT6	CCR4-NOT transcription complex subunit 6	500	500	500	500	260615	258646	263012	500
1333	Q8TBZ6	Q8TBZ6	TM10A_HUMAN	TRMT10A	tRNA methyltransferase 10 homolog A	500	500	500	500	207627	220438	191540	161432
1334	Q8N8R5	Q8N8R5	CB069_HUMAN	C2orf69	Mitochondrial protein C2orf69	500	500	500	500	212647	133529	170242	264104
1335	P26374	P26374	RAE2_HUMAN	CHML	Rab proteins geranylgeranyltransferase component A 2	500	500	500	500	215726	209292	211910	143151
1336	Q13951	Q13951	PEBB_HUMAN	CBFB	Core-binding factor subunit beta	500	500	500	500	198659	210321	199052	172017
1337	Q13286	Q13286	CLN3_HUMAN	CLN3	Battenin	500	500	500	500	184223	201959	185618	207420
1338	Q96GS4	Q96GS4	BORC6_HUMAN	BORCS6	BLOC-1-related complex subunit 6	500	500	500	500	222780	170869	195974	188722
1339	Q00537	Q00537	CDK17_HUMAN	CDK17	Cyclin-dependent kinase 17	500	500	500	500	215991	185079	218636	158305
1340	Q8NEZ2	Q8NEZ2	VP37A_HUMAN	VPS37A	Vacuolar protein sorting-associated protein 37A	500	500	500	500	207590	159358	191337	218218
1341	P49815	P49815	TSC2_HUMAN	TSC2	Tuberin	500	500	500	500	161402	203225	186055	225664
1342	Q8TEQ8	Q8TEQ8	PIGO_HUMAN	PIGO	GPI ethanolamine phosphate transferase 3	500	500	500	500	188617	194936	175278	217399
1343	Q5JU69	Q5JU69	TOR2A_HUMAN	TOR2A	Torsin-2A	500	500	500	500	265768	251876	257915	500
1344	Q99707	Q99707	METH_HUMAN	MTR	Methionine synthase	500	500	500	500	223572	191024	212520	148935
1345	Q9BZ29	Q9BZ29	DOCK9_HUMAN	DOCK9	Dedicator of cytokinesis protein 9	500	500	500	500	189569	180305	185012	220763
1346	P40337	P40337	VHL_HUMAN	VHL	von Hippel-Lindau disease tumor suppressor	500	500	500	500	203594	204192	206673	161107
1347	Q9HAT2	Q9HAT2	SIAE_HUMAN	SIAE	Sialate O-acetylesterase	500	500	500	500	179575	201610	189197	205074
1348	Q9BXB4	Q9BXB4	OSB11_HUMAN	OSBPL11	Oxysterol-binding protein-related protein 11	500	500	500	500	205134	225697	209145	135377
1349	Q9UNY4	Q9UNY4	TTF2_HUMAN	TTF2	Transcription termination factor 2	500	500	500	500	186988	198877	182574	206576
1350	Q15057	Q15057	ACAP2_HUMAN	ACAP2	Arf-GAP with coiled-coil, ANK repeat and PH domain-containing protein 2	500	500	500	500	197831	189605	185823	201596
1351	Q9H8M7	Q9H8M7	MINY3_HUMAN	MINDY3	Ubiquitin carboxyl-terminal hydrolase MINDY-3	500	500	500	500	201923	150861	192550	228162
1352	Q96GC9	Q96GC9	VMP1_HUMAN	VMP1	Vacuole membrane protein 1	500	500	500	500	207395	199374	206466	159433
1353	Q9Y653	Q9Y653	AGRG1_HUMAN	ADGRG1	Adhesion G-protein coupled receptor G1	500	500	500	500	178458	198739	181763	213323
1354	Q9UM11	Q9UM11	FZR1_HUMAN	FZR1	Fizzy-related protein homolog	500	500	500	500	198063	153334	217811	201930
1355	Q9HCN3	Q9HCN3	PGAP6_HUMAN	PGAP6	Post-GPI attachment to proteins factor 6	500	500	500	500	193811	199245	183022	195005
1356	Q71RG4	Q71RG4	TMUB2_HUMAN	TMUB2	Transmembrane and ubiquitin-like domain-containing protein 2	500	500	500	500	213384	194503	183791	179121
1357	Q14978	Q14978	NOLC1_HUMAN	NOLC1	Nucleolar and coiled-body phosphoprotein 1	500	500	500	500	184598	172492	184725	227490
1358	Q6NXR4	Q6NXR4	TTI2_HUMAN	TTI2	TELO2-interacting protein 2	500	500	500	500	197133	168276	173707	229318
1359	Q9H583	Q9H583	HEAT1_HUMAN	HEATR1	HEAT repeat-containing protein 1	500	500	500	500	199370	178626	184371	204095
1360	Q9Y530	Q9Y530	OARD1_HUMAN	OARD1	ADP-ribose glycohydrolase OARD1	500	500	500	500	184819	193163	183978	202879
1361	Q9HA65	Q9HA65	TBC17_HUMAN	TBC1D17	TBC1 domain family member 17	500	500	500	500	209821	201873	192847	159676
1362	Q8TB96	Q8TB96	TIP_HUMAN	ITFG1	T-cell immunomodulatory protein	500	500	500	500	202022	233900	213079	114512
1363	Q9Y3Q8	Q9Y3Q8	T22D4_HUMAN	SPACDR	Sperm acrosome developmental regulator	500	500	500	500	214259	200101	225148	123553
1364	Q86X83	Q86X83	COMD2_HUMAN	COMMD2	COMM domain-containing protein 2	500	500	500	500	285580	243028	232880	500
1365	Q9Y2E4	Q9Y2E4	DIP2C_HUMAN	DIP2C	Disco-interacting protein 2 homolog C	500	500	500	500	181155	162908	186570	229626
1366	Q5TAQ9	Q5TAQ9	DCAF8_HUMAN	DCAF8	DDB1- and CUL4-associated factor 8	500	500	500	500	189583	201798	197764	170492
1367	O43149	O43149	ZZEF1_HUMAN	ZZEF1	Zinc finger ZZ-type and EF-hand domain-containing protein 1	500	500	500	500	186542	201166	206249	163386
1368	Q8N6L1	Q8N6L1	KTAP2_HUMAN	KRTCAP2	Keratinocyte-associated protein 2	500	500	500	500	273991	257360	224951	500
1369	P50993	P50993	AT1A2_HUMAN	ATP1A2	Sodium/potassium-transporting ATPase subunit alpha-2	500	500	500	500	160446	194334	192337	209369
1370	Q8N3U4	Q8N3U4;Q8WVM7	STAG2_HUMAN	STAG2	Cohesin subunit SA-2	500	500	500	500	226840	211866	201133	116594
1371	P11171	P11171	EPB41_HUMAN	EPB41	Protein 4.1	500	500	500	500	179670	178675	179921	218024
1372	Q9BRQ6	Q9BRQ6	MIC25_HUMAN	CHCHD6	MICOS complex subunit MIC25	500	500	500	500	205876	181498	172960	195480
1373	Q5EB52	Q5EB52	MEST_HUMAN	MEST	Mesoderm-specific transcript homolog protein	500	500	500	500	166318	137893	168311	283220
1374	Q13976	Q13976	KGP1_HUMAN	PRKG1	cGMP-dependent protein kinase 1	500	500	500	500	170197	150952	187209	247363
1375	Q330K2	Q330K2	NDUF6_HUMAN	NDUFAF6	NADH dehydrogenase (ubiquinone) complex I, assembly factor 6	500	500	500	500	203305	167026	189182	194442
1376	P13637	P13637	AT1A3_HUMAN	ATP1A3	Sodium/potassium-transporting ATPase subunit alpha-3	500	500	500	500	187926	174987	181523	209308
1377	Q9Y587	Q9Y587	AP4S1_HUMAN	AP4S1	AP-4 complex subunit sigma-1	500	500	500	500	237149	267098	248614	500
1378	P13929	P13929	ENOB_HUMAN	ENO3	Beta-enolase	500	500	500	500	204191	229920	208240	110479
1379	Q7Z569	Q7Z569	BRAP_HUMAN	BRAP	BRCA1-associated protein	500	500	500	500	173407	184938	202341	191875
1380	O15111	O15111	IKKA_HUMAN	CHUK	Inhibitor of nuclear factor kappa-B kinase subunit alpha	500	500	500	500	145336	216868	229207	161040
1381	Q9H7P9	Q9H7P9	PKHG2_HUMAN	PLEKHG2	Pleckstrin homology domain-containing family G member 2	500	500	500	500	239655	281456	229521	500
1382	Q9UJX6	Q9UJX6	ANC2_HUMAN	ANAPC2	Anaphase-promoting complex subunit 2	500	500	500	500	211451	182968	183334	173189
1383	O43427	O43427	FIBP_HUMAN	FIBP	Acidic fibroblast growth factor intracellular-binding protein	500	500	500	500	275328	228083	245878	500
1384	O94760	O94760	DDAH1_HUMAN	DDAH1	N(G),N(G)-dimethylarginine dimethylaminohydrolase 1	500	500	500	500	173278	201287	200271	174877
1385	Q6ZRY4	Q6ZRY4	RBPS2_HUMAN	RBPMS2	RNA-binding protein with multiple splicing 2	500	500	500	500	232613	183621	213176	120275
1386	P07205	P07205	PGK2_HUMAN	PGK2	Phosphoglycerate kinase 2	500	500	500	500	221225	262200	193238	72843.3
1387	Q8IUZ5	Q8IUZ5	AT2L2_HUMAN	PHYKPL	5-phosphohydroxy-L-lysine phospho-lyase	500	500	500	500	187199	225007	211500	125770
1388	Q96MW1	Q96MW1	CCD43_HUMAN	CCDC43	Coiled-coil domain-containing protein 43	500	500	500	500	192481	180575	159079	216883
1389	Q96N11	Q96N11	INT15_HUMAN	INTS15	Integrator complex subunit 15	500	500	500	500	205795	181738	181312	180032
1390	Q7Z3J2	Q7Z3J2	VP35L_HUMAN	VPS35L	VPS35 endosomal protein-sorting factor-like	500	500	500	500	157392	158444	174256	258448
1391	O14786	O14786	NRP1_HUMAN	NRP1	Neuropilin-1	500	500	500	500	195638	185642	174802	192278
1392	Q9NZC9	Q9NZC9	SMAL1_HUMAN	SMARCAL1	SWI/SNF-related matrix-associated actin-dependent regulator of chromatin subfamily A-like protein 1	500	500	500	500	192702	145363	181642	227791
1393	Q9BTM9	Q9BTM9	URM1_HUMAN	URM1	Ubiquitin-related modifier 1	500	500	500	500	283663	232584	228426	500
1394	O14763	O14763	TR10B_HUMAN	TNFRSF10B	Tumor necrosis factor receptor superfamily member 10B	500	500	500	500	165168	171712	164065	244219
1395	Q9HA82	Q9HA82	CERS4_HUMAN	CERS4	Ceramide synthase 4	500	500	500	500	220125	295221	228362	500
1396	P23610	P23610	HAP40_HUMAN	F8A1	40-kDa huntingtin-associated protein	500	500	500	500	187897	198129	166787	190768
1397	Q8WUD1	Q8WUD1	RAB2B_HUMAN	RAB2B	Ras-related protein Rab-2B	500	500	500	500	211247	167350	196657	167923
1398	Q92625	Q92625	ANS1A_HUMAN	ANKS1A	Ankyrin repeat and SAM domain-containing protein 1A	500	500	500	500	200096	174328	191473	176913
1399	Q9NP61	Q9NP61	ARFG3_HUMAN	ARFGAP3	ADP-ribosylation factor GTPase-activating protein 3	500	500	500	500	167699	175600	194003	204801
1400	Q8TCF1	Q8TCF1	ZFAN1_HUMAN	ZFAND1	AN1-type zinc finger protein 1	500	500	500	500	221484	193627	200724	126250
1401	Q86VI3	Q86VI3	IQGA3_HUMAN	IQGAP3	Ras GTPase-activating-like protein IQGAP3	500	500	500	500	191048	172307	186495	191939
1402	Q9NYP7	Q9NYP7	ELOV5_HUMAN	ELOVL5	Elongation of very long chain fatty acids protein 5	500	500	500	500	194135	200153	201027	145958
1403	Q709C8	Q709C8	VP13C_HUMAN	VPS13C	Intermembrane lipid transfer protein VPS13C	500	500	500	500	168644	172837	177102	222621
1404	Q15643	Q15643	TRIPB_HUMAN	TRIP11	Thyroid receptor-interacting protein 11	500	500	500	500	206897	198185	190585	145334
1405	Q70CQ2	Q70CQ2	UBP34_HUMAN	USP34	Ubiquitin carboxyl-terminal hydrolase 34	500	500	500	500	195437	166672	182682	195790
1406	Q07817	Q07817	B2CL1_HUMAN	BCL2L1	Bcl-2-like protein 1	500	500	500	500	268987	212614	258359	500
1407	Q9UPM8	Q9UPM8	AP4E1_HUMAN	AP4E1	AP-4 complex subunit epsilon-1	500	500	500	500	157073	181069	178957	223250
1408	Q9P016	Q9P016	THYN1_HUMAN	THYN1	Thymocyte nuclear protein 1	500	500	500	500	169188	193649	169261	207640
1409	O75157	O75157	T22D2_HUMAN	TSC22D2	TSC22 domain family protein 2	500	500	500	500	205634	176419	166281	191330
1410	Q9UMX0	Q9UMX0	UBQL1_HUMAN	UBQLN1	Ubiquilin-1	500	500	500	500	241885	282631	214097	500
1411	Q8NFC6	Q8NFC6	BD1L1_HUMAN	BOD1L1	Biorientation of chromosomes in cell division protein 1-like 1	500	500	500	500	169827	195337	170140	200136
1412	Q7Z3E2	Q7Z3E2	CC186_HUMAN	CCDC186	Coiled-coil domain-containing protein 186	500	500	500	500	227735	206120	147782	153763
1413	Q8NB15	Q8NB15	ZN511_HUMAN	ZNF511	Zinc finger protein 511	500	500	500	500	298991	201986	233566	500
1414	Q9UG56	Q9UG56	PISD_HUMAN	PISD	Phosphatidylserine decarboxylase proenzyme, mitochondrial	500	500	500	500	220638	177595	205298	129153
1415	Q4J6C6	Q4J6C6	PPCEL_HUMAN	PREPL	Prolyl endopeptidase-like	500	500	500	500	194178	190453	179203	167724
1416	O14524	O14524	NEMP1_HUMAN	NEMP1	Nuclear envelope integral membrane protein 1	500	500	500	500	186973	196351	170790	177045
1417	P25208	P25208	NFYB_HUMAN	NFYB	Nuclear transcription factor Y subunit beta	500	500	500	500	250417	245756	234471	500
1418	Q9H999	Q8TE04;Q9H999	PANK3_HUMAN	PANK3	Pantothenate kinase 3	500	500	500	500	168606	189639	183584	189212
1419	Q53RE8	Q53RE8	ANR39_HUMAN	ANKRD39	Ankyrin repeat domain-containing protein 39	500	500	500	500	183980	185316	190959	170630
1420	Q7Z7E8	Q7Z7E8	UB2Q1_HUMAN	UBE2Q1	Ubiquitin-conjugating enzyme E2 Q1	500	500	500	500	199340	212245	156942	160665
1421	Q7L1W4	Q7L1W4	LRC8D_HUMAN	LRRC8D	Volume-regulated anion channel subunit LRRC8D	500	500	500	500	272915	130469	180453	144874
1422	Q15018	Q15018	ABRX2_HUMAN	ABRAXAS2	BRISC complex subunit Abraxas 2	500	500	500	500	177960	173494	167496	209427
1423	A6NKD9	A6NKD9	CC85C_HUMAN	CCDC85C	Coiled-coil domain-containing protein 85C	500	500	500	500	171889	135233	167577	252241
1424	Q15121	Q15121	PEA15_HUMAN	PEA15	Astrocytic phosphoprotein PEA-15	500	500	500	500	200034	181537	183164	162034
1425	Q9BQ89	Q9BQ89	F110A_HUMAN	FAM110A	Protein FAM110A	500	500	500	500	182035	160301	165556	218864
1426	P46937	P46937	YAP1_HUMAN	YAP1	Transcriptional coactivator YAP1	500	500	500	500	193434	175973	175511	180985
1427	Q8NC42	Q8NC42	RN149_HUMAN	RNF149	E3 ubiquitin-protein ligase RNF149	500	500	500	500	190920	201383	183460	149595
1428	Q643R3	Q643R3	LPCT4_HUMAN	LPCAT4	Lysophospholipid acyltransferase LPCAT4	500	500	500	500	184477	173260	176266	188599
1429	Q5JVS0	Q5JVS0	HABP4_HUMAN	HABP4	Intracellular hyaluronan-binding protein 4	500	500	500	500	170289	156924	184542	210670
1430	Q8N5I9	Q8N5I9	NOPC1_HUMAN	NOPCHAP1	NOP protein chaperone 1	500	500	500	500	174511	181955	163585	201824
1431	Q96GS6	Q96GS6	AB17A_HUMAN	ABHD17A	Alpha/beta hydrolase domain-containing protein 17A	500	500	500	500	182632	206586	194269	138146
1432	P29083	P29083	T2EA_HUMAN	GTF2E1	General transcription factor IIE subunit 1	500	500	500	500	194482	169278	180735	176845
1433	Q9H0E9	Q9H0E9	BRD8_HUMAN	BRD8	Bromodomain-containing protein 8	500	500	500	500	144296	181639	161271	233270
1434	Q13480	Q13480	GAB1_HUMAN	GAB1	GRB2-associated-binding protein 1	500	500	500	500	179308	227871	166554	145226
1435	Q8TAA5	Q8TAA5	GRPE2_HUMAN	GRPEL2	GrpE protein homolog 2, mitochondrial	500	500	500	500	231231	204090	209281	74343.8
1436	P04818	P04818	TYSY_HUMAN	TYMS	Thymidylate synthase	500	500	500	500	259736	199642	258656	500
1437	O75170	O75170	PP6R2_HUMAN	PPP6R2	Serine/threonine-protein phosphatase 6 regulatory subunit 2	500	500	500	500	201705	180804	180620	155266
1438	Q8IVH8	Q8IVH8	M4K3_HUMAN	MAP4K3	Mitogen-activated protein kinase kinase kinase kinase 3	500	500	500	500	178545	181776	178665	179143
1439	Q8NEL9	Q8NEL9	DDHD1_HUMAN	DDHD1	Phospholipase DDHD1	500	500	500	500	254766	214603	221494	27106.7
1440	Q8NFI3	Q8NFI3	ENASE_HUMAN	ENGASE	Cytosolic endo-beta-N-acetylglucosaminidase	500	500	500	500	191140	192956	189847	143234
1441	Q15118	Q15118	PDK1_HUMAN	PDK1	[Pyruvate dehydrogenase (acetyl-transferring)] kinase isozyme 1, mitochondrial	500	500	500	500	239796	234645	241337	500
1442	Q9UJJ9	Q9UJJ9	GNPTG_HUMAN	GNPTG	N-acetylglucosamine-1-phosphotransferase subunit gamma	500	500	500	500	196012	215924	202128	101993
1443	Q9BTE1	Q9BTE1	DCTN5_HUMAN	DCTN5	Dynactin subunit 5	500	500	500	500	184670	147556	197883	184046
1444	Q96B54	Q96B54	ZN428_HUMAN	ZNF428	Zinc finger protein 428	500	500	500	500	181796	166191	153770	211053
1445	Q6XQN6	Q6XQN6	PNCB_HUMAN	NAPRT	Nicotinate phosphoribosyltransferase	500	500	500	500	200511	173163	190733	147880
1446	Q9H4I3	Q9H4I3	TRABD_HUMAN	TRABD	TraB domain-containing protein	500	500	500	500	159395	172848	168847	210526
1447	Q9BTA9	Q9BTA9	WAC_HUMAN	WAC	WW domain-containing adapter protein with coiled-coil	500	500	500	500	191885	185777	171165	162615
1448	O00161	O00161	SNP23_HUMAN	SNAP23	Synaptosomal-associated protein 23	500	500	500	500	196790	182984	154409	177253
1449	Q9HAH7	Q9HAH7	FBRS_HUMAN	FBRS	Probable fibrosin-1	500	500	500	500	129171	177063	178341	226231
1450	Q9UBU6	Q9UBU6	FA8A1_HUMAN	FAM8A1	Protein FAM8A1	500	500	500	500	158603	154398	141069	256453
1451	Q9H0F6	Q9H0F6	SHRPN_HUMAN	SHARPIN	Sharpin	500	500	500	500	163756	149818	133080	262666
1452	Q9NXW9	Q9NXW9	ALKB4_HUMAN	ALKBH4	Alpha-ketoglutarate-dependent dioxygenase alkB homolog 4	500	500	500	500	202788	179340	193192	133990
1453	Q9NZJ9	Q9NZJ9;A0A024RBG1	NUDT4_HUMAN	NUDT4	Diphosphoinositol polyphosphate phosphohydrolase 2	500	500	500	500	202096	192501	202737	111959
1454	O14920	O14920	IKKB_HUMAN	IKBKB	Inhibitor of nuclear factor kappa-B kinase subunit beta	500	500	500	500	199094	144269	216282	149027
1455	Q6RW13	Q6RW13	ATRAP_HUMAN	AGTRAP	Type-1 angiotensin II receptor-associated protein	500	500	500	500	225265	242053	240606	500
1456	Q9Y6G5	Q9Y6G5	COMDA_HUMAN	COMMD10	COMM domain-containing protein 10	500	500	500	500	207536	185393	183596	131814
1457	Q9NWT6	Q9NWT6	HIF1N_HUMAN	HIF1AN	Hypoxia-inducible factor 1-alpha inhibitor	500	500	500	500	224841	208592	194929	79746.2
1458	P14621	P14621	ACYP2_HUMAN	ACYP2	Acylphosphatase-2	500	500	500	500	193396	183208	185758	145458
1459	Q9NP73	Q9NP73	ALG13_HUMAN	ALG13	Putative bifunctional UDP-N-acetylglucosamine transferase and deubiquitinase ALG13	500	500	500	500	181211	194449	174712	156588
1460	Q8WU76	Q8WU76	SCFD2_HUMAN	SCFD2	Sec1 family domain-containing protein 2	500	500	500	500	242275	237371	226228	500
1461	Q92930	Q92930	RAB8B_HUMAN	RAB8B	Ras-related protein Rab-8B	500	500	500	500	173954	187477	155019	189608
1462	Q86UL3	Q86UL3	GPAT4_HUMAN	GPAT4	Glycerol-3-phosphate acyltransferase 4	500	500	500	500	186417	169490	178101	171680
1463	Q92934	Q92934	BAD_HUMAN	BAD	Bcl2-associated agonist of cell death	500	500	500	500	192497	172722	154475	185785
1464	P16885	P16885	PLCG2_HUMAN	PLCG2	1-phosphatidylinositol 4,5-bisphosphate phosphodiesterase gamma-2	500	500	500	500	182451	170471	195016	157500
1465	Q9P2D3	Q9P2D3	HTR5B_HUMAN	HEATR5B	HEAT repeat-containing protein 5B	500	500	500	500	172191	174239	156420	202255
1466	Q9BYB4	Q9BYB4	GNB1L_HUMAN	GNB1L	Guanine nucleotide-binding protein subunit beta-like protein 1	500	500	500	500	205038	170661	175412	153062
1467	Q9NRZ7	Q9NRZ7	PLCC_HUMAN	AGPAT3	1-acyl-sn-glycerol-3-phosphate acyltransferase gamma	500	500	500	500	184889	200747	170882	147064
1468	Q9UBZ4	Q9UBZ4	APEX2_HUMAN	APEX2	DNA-(apurinic or apyrimidinic site) endonuclease 2	500	500	500	500	197014	160337	198465	147603
1469	Q9BUE0	Q9BUE0	MED18_HUMAN	MED18	Mediator of RNA polymerase II transcription subunit 18	500	500	500	500	182858	167045	163592	188750
1470	Q86TI0	Q86TI0	TBCD1_HUMAN	TBC1D1	TBC1 domain family member 1	500	500	500	500	180908	188152	186494	146686
1471	P43354	P22736;P43354	NR4A2_HUMAN	NR4A2	Nuclear receptor subfamily 4 group A member 2	500	500	500	500	127015	191887	140790	242274
1472	Q8IY26	Q8IY26	PLPP6_HUMAN	PLPP6	Polyisoprenoid diphosphate/phosphate phosphohydrolase PLPP6	500	500	500	500	196524	177647	176972	150597
1473	O95139	O95139	NDUB6_HUMAN	NDUFB6	NADH dehydrogenase [ubiquinone] 1 beta subcomplex subunit 6	500	500	500	500	214536	191235	206481	89406.4
1474	P60002	P60002	ELOF1_HUMAN	ELOF1	Transcription elongation factor 1 homolog	500	500	500	500	246851	222441	231615	500
1475	O43572	O43572	AKA10_HUMAN	AKAP10	A-kinase anchor protein 10, mitochondrial	500	500	500	500	215573	176391	192757	116113
1476	P25440	P25440	BRD2_HUMAN	BRD2	Bromodomain-containing protein 2	500	500	500	500	167981	157717	136041	237560
1477	Q8N573	Q8N573	OXR1_HUMAN	OXR1	Oxidation resistance protein 1	500	500	500	500	159355	166774	157921	214403
1478	P35670	P35670	ATP7B_HUMAN	ATP7B	Copper-transporting ATPase 2	500	500	500	500	251096	198978	247384	500
1479	O95167	O95167	NDUA3_HUMAN	NDUFA3	NADH dehydrogenase [ubiquinone] 1 alpha subcomplex subunit 3	500	500	500	500	149587	203350	146847	196982
1480	Q969M7	Q969M7	UBE2F_HUMAN	UBE2F	NEDD8-conjugating enzyme UBE2F	500	500	500	500	166610	183710	181228	165184
1481	Q7Z404	Q7Z404	TMC4_HUMAN	TMC4	Transmembrane channel-like protein 4	500	500	500	500	167175	169475	186538	173250
1482	O95644	O95644	NFAC1_HUMAN	NFATC1	Nuclear factor of activated T-cells, cytoplasmic 1	500	500	500	500	163206	249948	176062	106621
1483	Q9H0R4	Q9H0R4	HDHD2_HUMAN	HDHD2	Haloacid dehalogenase-like hydrolase domain-containing protein 2	500	500	500	500	228213	236617	229536	500
1484	P51689	P51689	ARSD_HUMAN	ARSD	Arylsulfatase D	500	500	500	500	140360	151017	138548	260379
1485	Q6ZT07	Q6ZT07	TBCD9_HUMAN	TBC1D9	TBC1 domain family member 9	500	500	500	500	157631	168006	151101	213129
1486	Q9UJX4	Q9UJX4	APC5_HUMAN	ANAPC5	Anaphase-promoting complex subunit 5	500	500	500	500	192169	157522	138202	201895
1487	P85298	P85298	RHG08_HUMAN	ARHGAP8	Rho GTPase-activating protein 8	500	500	500	500	202026	183473	177815	126401
1488	Q8WVT3	Q8WVT3	TPC12_HUMAN	TRAPPC12	Trafficking protein particle complex subunit 12	500	500	500	500	165603	150397	161532	211586
1489	Q9H6K5	Q9H6K5	PRR36_HUMAN	PRR36	Proline-rich protein 36	500	500	500	500	164280	159718	148842	215905
1490	Q9BTX1	Q9BTX1	NDC1_HUMAN	NDC1	Nucleoporin NDC1	500	500	500	500	221735	140786	187675	137804
1491	Q9BRR8	Q9BRR8	GPTC1_HUMAN	GPATCH1	G patch domain-containing protein 1	500	500	500	500	193108	159060	174071	161452
1492	A6NDB9	A6NDB9	PALM3_HUMAN	PALM3	Paralemmin-3	500	500	500	500	143234	182791	172302	186618
1493	P62714	P62714	PP2AB_HUMAN	PPP2CB	Serine/threonine-protein phosphatase 2A catalytic subunit beta isoform	500	500	500	500	234467	210055	238499	500
1494	Q9H0W9	Q9H0W9	CK054_HUMAN	C11orf54	Ester hydrolase C11orf54	500	500	500	500	170944	174473	188965	147600
1495	Q96ES6	Q96ES6	MFSD3_HUMAN	MFSD3	Major facilitator superfamily domain-containing protein 3	500	500	500	500	232736	231838	215027	2202.27
1496	Q6ZSR9	Q6ZSR9	YJ005_HUMAN		Uncharacterized protein FLJ45252	500	500	500	500	150464	167300	159879	203249
1497	O95563	O95563	MPC2_HUMAN	MPC2	Mitochondrial pyruvate carrier 2	500	500	500	500	237717	226591	216036	500
1498	Q7Z4S6	Q7Z4S6	KI21A_HUMAN	KIF21A	Kinesin-like protein KIF21A	500	500	500	500	173035	170120	159118	177537
1499	Q9Y6I4	Q9Y6I4	UBP3_HUMAN	USP3	Ubiquitin carboxyl-terminal hydrolase 3	500	500	500	500	164927	160827	158815	194560
1500	P33981	P33981	TTK_HUMAN	TTK	Dual specificity protein kinase TTK	500	500	500	500	168884	152912	166775	190214
1501	P46527	P46527	CDN1B_HUMAN	CDKN1B	Cyclin-dependent kinase inhibitor 1B	500	500	500	500	231847	199387	168519	78654.2
1502	Q01130	Q01130	SRSF2_HUMAN	SRSF2	Serine/arginine-rich splicing factor 2	500	500	500	500	237668	210731	210264	19257.6
1503	Q92536	Q92536	YLAT2_HUMAN	SLC7A6	Y+L amino acid transporter 2	500	500	500	500	234040	217275	225799	500
1504	O00443	O00443	P3C2A_HUMAN	PIK3C2A	Phosphatidylinositol 4-phosphate 3-kinase C2 domain-containing subunit alpha	500	500	500	500	130315	172062	210148	165031
1505	Q9Y2X0	Q9Y2X0	MED16_HUMAN	MED16	Mediator of RNA polymerase II transcription subunit 16	500	500	500	500	156402	169047	136133	215943
1506	P62070	P62070	RRAS2_HUMAN	RRAS2	Ras-related protein R-Ras2	500	500	500	500	161586	159262	168915	187370
1507	Q6IQ49	Q6IQ49	SDE2_HUMAN	SDE2	Splicing regulator SDE2	500	500	500	500	167113	133285	150840	225836
1508	P18433	P18433	PTPRA_HUMAN	PTPRA	Receptor-type tyrosine-protein phosphatase alpha	500	500	500	500	113537	133138	139435	290586
1509	Q06481	Q06481	APLP2_HUMAN	APLP2	Amyloid beta precursor like protein 2	500	500	500	500	181197	170726	167842	156103
1510	Q13686	Q13686	ALKB1_HUMAN	ALKBH1	Nucleic acid dioxygenase ALKBH1	500	500	500	500	179623	153186	167936	174515
1511	Q9BZV1	Q9BZV1	UBXN6_HUMAN	UBXN6	UBX domain-containing protein 6	500	500	500	500	186245	171176	166130	151628
1512	Q7Z6B7	Q7Z6B7	SRGP1_HUMAN	SRGAP1	SLIT-ROBO Rho GTPase-activating protein 1	500	500	500	500	186421	180035	188240	119641
1513	Q8IUH4	Q8IUH4	ZDH13_HUMAN	ZDHHC13	Palmitoyltransferase ZDHHC13	500	500	500	500	231497	214956	226820	500
1514	Q96ER3	Q96ER3	SAAL1_HUMAN	SAAL1	Protein SAAL1	500	500	500	500	152700	147803	164544	208487
1515	O14933	O14933	UB2L6_HUMAN	UBE2L6	Ubiquitin/ISG15-conjugating enzyme E2 L6	500	500	500	500	250809	210237	211271	500
1516	Q9BQE5	Q9BQE5	APOL2_HUMAN	APOL2	Apolipoprotein L2	500	500	500	500	163549	162278	194381	152511
1517	Q8TDX7	Q8TDX7	NEK7_HUMAN	NEK7	Serine/threonine-protein kinase Nek7	500	500	500	500	181313	173962	173140	144172
1518	P48200	P48200	IREB2_HUMAN	IREB2	Iron-responsive element-binding protein 2	500	500	500	500	144568	160821	140217	226769
1519	Q14542	Q14542	S29A2_HUMAN	SLC29A2	Equilibrative nucleoside transporter 2	500	500	500	500	212052	235008	224604	500
1520	Q8WV22	Q8WV22	NSE1_HUMAN	NSMCE1	Non-structural maintenance of chromosomes element 1 homolog	500	500	500	500	196638	188683	174386	112290
1521	Q99504	Q99504	EYA3_HUMAN	EYA3	Eyes absent homolog 3	500	500	500	500	146286	150660	173632	201125
1522	O60879	O60879	DIAP2_HUMAN	DIAPH2	Protein diaphanous homolog 2	500	500	500	500	157268	191190	189166	133011
1523	Q6T4R5	Q6T4R5	NHS_HUMAN	NHS	Actin remodeling regulator NHS	500	500	500	500	169552	147908	151572	199150
1524	O95219	O95219	SNX4_HUMAN	SNX4	Sorting nexin-4	500	500	500	500	172313	153767	153897	186191
1525	P80217	P80217	IN35_HUMAN	IFI35	Interferon-induced 35 kDa protein	500	500	500	500	141809	162759	160792	200428
1526	P52429	P52429	DGKE_HUMAN	DGKE	Diacylglycerol kinase epsilon	500	500	500	500	140479	144490	146646	232036
1527	Q5SGD2	Q5SGD2	PPM1L_HUMAN	PPM1L	Protein phosphatase 1L	500	500	500	500	193721	174086	171895	123804
1528	Q9H6X2	Q9H6X2	ANTR1_HUMAN	ANTXR1	Anthrax toxin receptor 1	500	500	500	500	154744	164514	164422	179286
1529	P62380	P62380	TBPL1_HUMAN	TBPL1	TATA box-binding protein-like 1	500	500	500	500	203189	149186	148658	161804
1530	Q6AWC2	Q6AWC2	WWC2_HUMAN	WWC2	Protein WWC2	500	500	500	500	224960	213049	223747	500
1531	Q99570	Q99570	PI3R4_HUMAN	PIK3R4	Phosphoinositide 3-kinase regulatory subunit 4	500	500	500	500	167049	163732	159857	170762
1532	P22694	P22694	KAPCB_HUMAN	PRKACB	cAMP-dependent protein kinase catalytic subunit beta	500	500	500	500	201875	157553	183227	118412
1533	Q9H2P9	Q9H2P9	DPH5_HUMAN	DPH5	Diphthine methyl ester synthase	500	500	500	500	208914	138829	185594	127063
1534	Q86YN1	Q86YN1	DOPP1_HUMAN	DOLPP1	Dolichyldiphosphatase 1	500	500	500	500	223838	144196	168633	122475
1535	P0DTL6	P0DTL6	ZTRF1_HUMAN	ZFTRAF1	Zinc finger TRAF-type-containing protein 1	500	500	500	500	145309	157112	132313	222431
1536	Q5H8A4	Q5H8A4	PIGG_HUMAN	PIGG	GPI ethanolamine phosphate transferase 2	500	500	500	500	218329	268979	168243	500
1537	Q96D71	Q96D71	REPS1_HUMAN	REPS1	RalBP1-associated Eps domain-containing protein 1	500	500	500	500	166433	155083	137789	196428
1538	Q92870	Q92870	APBB2_HUMAN	APBB2	Amyloid beta precursor protein binding family B member 2	500	500	500	500	152739	155403	161986	184519
1539	Q6PCT2	Q6PCT2	FXL19_HUMAN	FBXL19	F-box/LRR-repeat protein 19	500	500	500	500	185154	175980	203511	89693.9
1540	O15231	O15231	ZN185_HUMAN	ZNF185	Zinc finger protein 185	500	500	500	500	155535	160923	166106	171179
1541	Q9H0E3	Q9H0E3	SP130_HUMAN	SAP130	Histone deacetylase complex subunit SAP130	500	500	500	500	142650	173710	133974	203255
1542	Q8N4S9	Q8N4S9	MALD2_HUMAN	MARVELD2	MARVEL domain-containing protein 2	500	500	500	500	158617	129200	141180	224378
1543	Q6NUN0	Q6NUN0	ACSM5_HUMAN	ACSM5	Acyl-coenzyme A synthetase ACSM5, mitochondrial	500	500	500	500	217124	198891	236774	500
1544	Q6PL24	Q6PL24	TMED8_HUMAN	TMED8	Protein TMED8	500	500	500	500	173024	158008	159969	162087
1545	P23469	P23469	PTPRE_HUMAN	PTPRE	Receptor-type tyrosine-protein phosphatase epsilon	500	500	500	500	210262	202894	194184	45483.3
1546	Q9H0X9	Q9H0X9	OSBL5_HUMAN	OSBPL5	Oxysterol-binding protein-related protein 5	500	500	500	500	129089	157704	147458	218388
1547	Q12888	Q12888	TP53B_HUMAN	TP53BP1	TP53-binding protein 1	500	500	500	500	208592	202048	191384	50604.9
1548	O43819	O43819	SCO2_HUMAN	SCO2	Protein SCO2 homolog, mitochondrial	500	500	500	500	162130	167923	177110	145341
1549	P0DPD7;P0DPD8	P0DPD7;P0DPD8	EFCE2_HUMAN;EFMT4_HUMAN	EEF1AKMT4;EEF1AKMT4-ECE2	EEF1A lysine methyltransferase 4	500	500	500	500	178192	141813	153887	177415
1550	P20226;Q6SJ96	P20226;Q6SJ96	TBPL2_HUMAN;TBP_HUMAN	TBP;TBPL2	TATA-box-binding protein	500	500	500	500	155558	170922	160755	162622
1551	P31431	P31431	SDC4_HUMAN	SDC4	Syndecan-4	500	500	500	500	147489	163694	145778	192673
1552	Q5T2W1	Q5T2W1;A8MUH7	NHRF3_HUMAN	PDZK1	Na(+)/H(+) exchange regulatory cofactor NHE-RF3	500	500	500	500	145258	165699	152271	186287
1553	Q9UJX5	Q9UJX5	APC4_HUMAN	ANAPC4	Anaphase-promoting complex subunit 4	500	500	500	500	167669	146336	164217	170716
1554	Q9UK73	Q9UK73	FEM1B_HUMAN	FEM1B	Protein fem-1 homolog B	500	500	500	500	156342	182423	143986	165197
1555	Q96JY6	Q96JY6	PDLI2_HUMAN	PDLIM2	PDZ and LIM domain protein 2	500	500	500	500	172445	119191	158709	197588
1556	Q9UJY4	Q9UJY4	GGA2_HUMAN	GGA2	ADP-ribosylation factor-binding protein GGA2	500	500	500	500	161744	162662	168813	153673
1557	Q6PML9	Q6PML9	ZNT9_HUMAN	SLC30A9	Proton-coupled zinc antiporter SLC30A9, mitochondrial	500	500	500	500	171667	151494	170083	153612
1558	Q9Y2A9	Q9Y2A9	B3GN3_HUMAN	B3GNT3	N-acetyllactosaminide beta-1,3-N-acetylglucosaminyltransferase 3	500	500	500	500	143716	170777	170402	160811
1559	O00258	O00258	GET1_HUMAN	GET1	Guided entry of tail-anchored proteins factor 1	500	500	500	500	223680	195249	224523	500
1560	P28062	P28062	PSB8_HUMAN	PSMB8	Proteasome subunit beta type-8	500	500	500	500	117627	164830	174368	185985
1561	Q7Z7F0	Q7Z7F0	KHDC4_HUMAN	KHDC4	KH homology domain-containing protein 4	500	500	500	500	217005	204301	220761	500
1562	Q9NY97	Q9NY97	B3GN2_HUMAN	B3GNT2	N-acetyllactosaminide beta-1,3-N-acetylglucosaminyltransferase 2	500	500	500	500	163580	152781	144201	181948
1563	Q9NUN5	Q9NUN5	LMBD1_HUMAN	LMBRD1	Lysosomal cobalamin transport escort protein LMBD1	500	500	500	500	194072	215551	231653	500
1564	Q6GYQ0	Q6GYQ0	RGPA1_HUMAN	RALGAPA1	Ral GTPase-activating protein subunit alpha-1	500	500	500	500	192947	171974	181101	95743.7
1565	Q9UPQ3	Q9UPQ3	AGAP1_HUMAN	AGAP1	Arf-GAP with GTPase, ANK repeat and PH domain-containing protein 1	500	500	500	500	161239	140761	161434	176185
1566	Q86YS7	Q86YS7	C2CD5_HUMAN	C2CD5	C2 domain-containing protein 5	500	500	500	500	175556	169084	212753	81006
1567	Q53H54	Q53H54	TYW2_HUMAN	TRMT12	tRNA wybutosine-synthesizing protein 2 homolog	500	500	500	500	237377	190505	209668	500
1568	Q9Y6A1	Q9Y6A1	POMT1_HUMAN	POMT1	Protein O-mannosyl-transferase 1	500	500	500	500	153827	154522	172211	156312
1569	Q9UKA9	Q9UKA9	PTBP2_HUMAN	PTBP2	Polypyrimidine tract-binding protein 2	500	500	500	500	165763	139002	158994	172426
1570	Q9P246	Q9P246	STIM2_HUMAN	STIM2	Stromal interaction molecule 2	500	500	500	500	131819	109281	79550	314800
1571	Q9H5V9	Q9H5V9	STEEP_HUMAN	STEEP1	STING ER exit protein	500	500	500	500	187398	162150	158975	125817
1572	Q9H788	Q9H788	SH24A_HUMAN	SH2D4A	SH2 domain-containing protein 4A	500	500	500	500	176893	150943	161076	144705
1573	Q9Y5U9	Q9Y5U9	IR3IP_HUMAN	IER3IP1	Immediate early response 3-interacting protein 1	500	500	500	500	221167	209130	202796	500
1574	Q9H0H0	Q9H0H0	INT2_HUMAN	INTS2	Integrator complex subunit 2	500	500	500	500	149751	145769	135414	202455
1575	Q9Y5J6	Q9Y5J6	T10B_HUMAN	TIMM10B	Mitochondrial import inner membrane translocase subunit Tim10 B	500	500	500	500	163823	173645	157963	133602
1576	Q5PSV4	Q5PSV4	BRM1L_HUMAN	BRMS1L	Breast cancer metastasis-suppressor 1-like protein	500	500	500	500	224794	200893	202551	500
1577	Q9UMZ2	Q9UMZ2	SYNRG_HUMAN	SYNRG	Synergin gamma	500	500	500	500	154231	152614	153532	168074
1578	Q96CP6	Q3KR37;Q96CP6	ASTRA_HUMAN	GRAMD1A	Protein Aster-A	500	500	500	500	177125	180086	180566	90577.9
1579	Q71SY5	Q71SY5;Q86YD1	MED25_HUMAN	MED25	Mediator of RNA polymerase II transcription subunit 25	500	500	500	500	222829	192128	212463	500
1580	P13284	P13284	GILT_HUMAN	IFI30	Gamma-interferon-inducible lysosomal thiol reductase	500	500	500	500	162153	154138	132304	178205
1581	Q15811	Q15811	ITSN1_HUMAN	ITSN1	Intersectin-1	500	500	500	500	169977	142307	135585	178459
1582	Q53SF7	Q53SF7	COBL1_HUMAN	COBLL1	Cordon-bleu protein-like 1	500	500	500	500	155967	134644	155282	179425
1583	Q9BRT9	Q9BRT9	SLD5_HUMAN	GINS4	DNA replication complex GINS protein SLD5	500	500	500	500	217674	202630	203773	500
1584	Q13191	Q13191	CBLB_HUMAN	CBLB	E3 ubiquitin-protein ligase CBL-B	500	500	500	500	233849	191820	198401	500
1585	Q8N8R7	Q8N8R7	AL14E_HUMAN	ARL14EP	ARL14 effector protein	500	500	500	500	205370	211957	206707	500
1586	Q86W74	Q86W74	ANR46_HUMAN	ANKRD46	Ankyrin repeat domain-containing protein 46	500	500	500	500	173146	141772	169290	139604
1587	P43251	P43251	BTD_HUMAN	BTD	Biotinidase	500	500	500	500	228982	196129	197927	500
1588	Q99661	Q99661	KIF2C_HUMAN	KIF2C	Kinesin-like protein KIF2C	500	500	500	500	163372	138423	154976	166242
1589	O15155	O15155	BET1_HUMAN	BET1	BET1 homolog	500	500	500	500	185279	199009	198698	40021.7
1590	Q9BYV8	Q9BYV8	CEP41_HUMAN	CEP41	Centrosomal protein of 41 kDa	500	500	500	500	160857	140762	134793	186234
1591	Q6ZSJ8	Q6ZSJ8	CA122_HUMAN	C1orf122	Uncharacterized protein C1orf122	500	500	500	500	167651	164158	125566	165050
1592	Q15287	Q15287	RNPS1_HUMAN	RNPS1	RNA-binding protein with serine-rich domain 1	500	500	500	500	196179	159872	500	265684
1593	Q96KQ4	Q96KQ4	ASPP1_HUMAN	PPP1R13B	Apoptosis-stimulating of p53 protein 1	500	500	500	500	139303	157791	146301	178294
1594	Q8NBZ7	Q8NBZ7	UXS1_HUMAN	UXS1	UDP-glucuronic acid decarboxylase 1	500	500	500	500	205390	199032	216342	500
1595	Q14687	Q14687	GSE1_HUMAN	GSE1	Genetic suppressor element 1	500	500	500	500	166524	172545	149825	130529
1596	O94864	O94864	ST65G_HUMAN	SUPT7L	STAGA complex 65 subunit gamma	500	500	500	500	143594	141059	166652	167665
1597	Q8N4H5	Q8N4H5	TOM5_HUMAN	TOMM5	Mitochondrial import receptor subunit TOM5 homolog	500	500	500	500	237490	500	177017	203391
1598	Q9NWX5	Q9NWX5	ASB6_HUMAN	ASB6	Ankyrin repeat and SOCS box protein 6	500	500	500	500	208129	191537	218052	500
1599	P54753	P54753	EPHB3_HUMAN	EPHB3	Ephrin type-B receptor 3	500	500	500	500	159949	120712	140386	197042
1600	Q9HAD4	Q9HAD4	WDR41_HUMAN	WDR41	WD repeat-containing protein 41	500	500	500	500	159987	182556	175316	100202
1601	Q9NXS3	Q9NXS3	KLH28_HUMAN	KLHL28	Kelch-like protein 28	500	500	500	500	165871	151300	173025	127543
1602	Q8WW01	Q8WW01	SEN15_HUMAN	TSEN15	tRNA-splicing endonuclease subunit Sen15	500	500	500	500	154671	147195	148815	166102
1603	Q9UJX3	Q9UJX3	APC7_HUMAN	ANAPC7	Anaphase-promoting complex subunit 7	500	500	500	500	156919	153825	156842	148621
1604	Q9H2D6	Q9H2D6	TARA_HUMAN	TRIOBP	TRIO and F-actin-binding protein	500	500	500	500	136817	143437	153420	181846
1605	Q8IX03	Q8IX03	KIBRA_HUMAN	WWC1	Protein KIBRA	500	500	500	500	163212	171691	140431	138214
1606	Q15773	Q15773	MLF2_HUMAN	MLF2	Myeloid leukemia factor 2	500	500	500	500	162761	137248	131753	180986
1607	P41229	P41229	KDM5C_HUMAN	KDM5C	Lysine-specific demethylase 5C	500	500	500	500	148301	158030	155460	149999
1608	O00526	O00526	UPK2_HUMAN	UPK2	Uroplakin-2	500	500	500	500	203183	220005	185356	500
1609	Q9Y448	Q9Y448	SKAP_HUMAN	KNSTRN	Small kinetochore-associated protein	500	500	500	500	168816	134617	122158	181949
1610	O15066	O14782;O15066	KIF3B_HUMAN	KIF3B	Kinesin-like protein KIF3B	500	500	500	500	147719	137291	147497	174732
1611	Q14442	Q14442	PIGH_HUMAN	PIGH	Phosphatidylinositol N-acetylglucosaminyltransferase subunit H	500	500	500	500	165000	165781	181599	94807.7
1612	O43929	O43929	ORC4_HUMAN	ORC4	Origin recognition complex subunit 4	500	500	500	500	164434	151399	145236	145899
1613	Q969K3	Q969K3	RNF34_HUMAN	RNF34	E3 ubiquitin-protein ligase RNF34	500	500	500	500	168967	141212	153669	142706
1614	Q9H4I2	Q9H4I2	ZHX3_HUMAN	ZHX3	Zinc fingers and homeoboxes protein 3	500	500	500	500	130797	152782	155844	164867
1615	Q9BUR4	Q9BUR4	TCAB1_HUMAN	WRAP53	Telomerase Cajal body protein 1	500	500	500	500	165190	120806	149751	168113
1616	O43665	O43665	RGS10_HUMAN	RGS10	Regulator of G-protein signaling 10	500	500	500	500	206644	203435	192618	500
1617	Q9UKJ3	Q9UKJ3	GPTC8_HUMAN	GPATCH8	G patch domain-containing protein 8	500	500	500	500	140622	137239	153777	171363
1618	Q15714	Q15714	T22D1_HUMAN	TSC22D1	TSC22 domain family protein 1	500	500	500	500	147342	158424	143460	153704
1619	Q9Y2K1	Q9Y2K1	ZBTB1_HUMAN	ZBTB1	Zinc finger and BTB domain-containing protein 1	500	500	500	500	139587	185368	179958	96224.2
1620	Q8TBM8	Q8TBM8	DJB14_HUMAN	DNAJB14	DnaJ homolog subfamily B member 14	500	500	500	500	159216	149730	144532	146727
1621	O43505	O43505	B4GA1_HUMAN	B4GAT1	Beta-1,4-glucuronyltransferase 1	500	500	500	500	198878	179905	175759	45189
1622	Q6PHR2	Q6PHR2	ULK3_HUMAN	ULK3	Serine/threonine-protein kinase ULK3	500	500	500	500	148429	139451	145708	165987
1623	Q9NVH2	Q9NVH2	INT7_HUMAN	INTS7	Integrator complex subunit 7	500	500	500	500	151104	132283	122536	192625
1624	Q96QG7	Q96QG7	MTMR9_HUMAN	MTMR9	Myotubularin-related protein 9	500	500	500	500	218104	181593	198030	500
1625	P35240	P35240	MERL_HUMAN	NF2	Merlin	500	500	500	500	172006	142548	194027	87630.2
1626	P50336	P50336	PPOX_HUMAN	PPOX	Protoporphyrinogen oxidase	500	500	500	500	135933	141688	130138	188172
1627	P46019	P46019	KPB2_HUMAN	PHKA2	Phosphorylase b kinase regulatory subunit alpha, liver isoform	500	500	500	500	141374	132791	141860	179687
1628	Q9Y5X2	Q9Y5X2	SNX8_HUMAN	SNX8	Sorting nexin-8	500	500	500	500	147108	151592	135635	160426
1629	Q7L5Y1	Q7L5Y1	ENOF1_HUMAN	ENOSF1	Mitochondrial enolase superfamily member 1	500	500	500	500	212253	182158	197931	500
1630	P41440	P41440	S19A1_HUMAN	SLC19A1	Reduced folate transporter	500	500	500	500	138369	122974	165987	165384
1631	Q5JU85	Q5JU85	IQEC2_HUMAN	IQSEC2	IQ motif and SEC7 domain-containing protein 2	500	500	500	500	159812	158327	157525	116608
1632	Q9GZP1	Q9GZP1	NRSN2_HUMAN	NRSN2	Neurensin-2	500	500	500	500	149680	126671	147782	167834
1633	Q8IWT6	Q8IWT6	LRC8A_HUMAN	LRRC8A	Volume-regulated anion channel subunit LRRC8A	500	500	500	500	154086	196809	164690	76161.6
1634	Q9BUE6	Q9BUE6	ISCA1_HUMAN	ISCA1	Iron-sulfur cluster assembly 1 homolog, mitochondrial	500	500	500	500	127203	165671	134711	163971
1635	Q8N4P3	Q8N4P3	MESH1_HUMAN	HDDC3	Guanosine-3',5'-bis(diphosphate) 3'-pyrophosphohydrolase MESH1	500	500	500	500	157609	158031	120158	155247
1636	P50542	P50542	PEX5_HUMAN	PEX5	Peroxisomal targeting signal 1 receptor	500	500	500	500	149058	156068	148542	136885
1637	Q9UP95	Q9UP95	S12A4_HUMAN	SLC12A4	Solute carrier family 12 member 4	500	500	500	500	244987	80913.4	221258	43274.8
1638	Q8N9N8	Q8N9N8	EIF1A_HUMAN	EIF1AD	Probable RNA-binding protein EIF1AD	500	500	500	500	151229	148545	138198	152020
1639	Q9BT25	Q9BT25	HAUS8_HUMAN	HAUS8	HAUS augmin-like complex subunit 8	500	500	500	500	187157	500	195379	206315
1640	Q86UV5	Q86UV5	UBP48_HUMAN	USP48	Ubiquitin carboxyl-terminal hydrolase 48	500	500	500	500	100795	74741.4	103583	310201
1641	Q8IVM0	Q8IVM0	CCD50_HUMAN	CCDC50	Coiled-coil domain-containing protein 50	500	500	500	500	153883	133425	147736	154270
1642	P10301	P10301	RRAS_HUMAN	RRAS	Ras-related protein R-Ras	500	500	500	500	151706	128604	129040	179749
1643	Q9H1K0	Q9H1K0	RBNS5_HUMAN	RBSN	Rabenosyn-5	500	500	500	500	143637	175536	141373	128313
1644	Q8NE62	Q8NE62	CHDH_HUMAN	CHDH	Choline dehydrogenase, mitochondrial	500	500	500	500	124533	127301	123675	213284
1645	Q9H7D0	Q9H7D0	DOCK5_HUMAN	DOCK5	Dedicator of cytokinesis protein 5	500	500	500	500	135121	189689	150156	113521
1646	O00423	O00423	EMAL1_HUMAN	EML1	Echinoderm microtubule-associated protein-like 1	500	500	500	500	146372	165592	137217	139009
1647	Q9UKY1	Q9UKY1	ZHX1_HUMAN	ZHX1	Zinc fingers and homeoboxes protein 1	500	500	500	500	160295	133386	144741	149658
1648	P50548	P50548	ERF_HUMAN	ERF	ETS domain-containing transcription factor ERF	500	500	500	500	139669	126504	138301	183503
1649	Q9HBF4	Q9HBF4	ZFYV1_HUMAN	ZFYVE1	Zinc finger FYVE domain-containing protein 1	500	500	500	500	143363	139604	138623	164445
1650	Q8N4C8	Q8N4C8	MINK1_HUMAN	MINK1	Misshapen-like kinase 1	500	500	500	500	157526	148102	148539	131014
1651	O43156	O43156	TTI1_HUMAN	TTI1	TELO2-interacting protein 1 homolog	500	500	500	500	123651	169331	91096.6	200866
1652	P78312	P78312	F193A_HUMAN	FAM193A	Protein FAM193A	500	500	500	500	151932	167933	145183	118954
1653	Q9Y244	Q9Y244	POMP_HUMAN	POMP	Proteasome maturation protein	500	500	500	500	151913	142615	142911	146329
1654	Q9NXR5	Q9NXR5	ANR10_HUMAN	ANKRD10	Ankyrin repeat domain-containing protein 10	500	500	500	500	155185	148051	152639	127476
1655	Q8N302	Q8N302	AGGF1_HUMAN	AGGF1	Angiogenic factor with G patch and FHA domains 1	500	500	500	500	156627	122448	128629	175233
1656	Q9NPL8	Q9NPL8	TIDC1_HUMAN	TIMMDC1	Complex I assembly factor TIMMDC1, mitochondrial	500	500	500	500	155631	149227	165470	112564
1657	Q96AJ9	Q96AJ9	VTI1A_HUMAN	VTI1A	Vesicle transport through interaction with t-SNAREs homolog 1A	500	500	500	500	146782	135973	135630	163854
1658	A2RTX5	A2RTX5	SYTC2_HUMAN	TARS3	Threonine--tRNA ligase 2, cytoplasmic	500	500	500	500	163049	191514	113681	113895
1659	P30154	P30154	2AAB_HUMAN	PPP2R1B	Serine/threonine-protein phosphatase 2A 65 kDa regulatory subunit A beta isoform	500	500	500	500	140966	138558	141276	160496
1660	P57057	P57057	G6PT2_HUMAN	SLC37A1	Glucose-6-phosphate exchanger SLC37A1	500	500	500	500	148931	147819	157153	127039
1661	P60059	P60059	SC61G_HUMAN	SEC61G	Protein transport protein Sec61 subunit gamma	500	500	500	500	201326	192208	186652	500
1662	Q8NB16	Q8NB16	MLKL_HUMAN	MLKL	Mixed lineage kinase domain-like protein	500	500	500	500	157193	149334	147152	125346
1663	O00522	O00522	KRIT1_HUMAN	KRIT1	Krev interaction trapped protein 1	500	500	500	500	140216	150153	123472	164469
1664	O43474	O43474	KLF4_HUMAN	KLF4	Krueppel-like factor 4	500	500	500	500	219036	170730	187887	500
1665	Q8NHS3	Q8NHS3	MFSD8_HUMAN	MFSD8	Major facilitator superfamily domain-containing protein 8	500	500	500	500	180676	152920	175429	69080.5
1666	Q96BJ8	Q96BJ8	ELMO3_HUMAN	ELMO3	Engulfment and cell motility protein 3	500	500	500	500	138838	145485	137643	155767
1667	Q8NHU6	Q8NHU6	TDRD7_HUMAN	TDRD7	Tudor domain-containing protein 7	500	500	500	500	155823	167834	146701	106931
1668	P54278	P54278	PMS2_HUMAN	PMS2	Mismatch repair endonuclease PMS2	500	500	500	500	202094	201326	173128	500
1669	Q9C0D5	Q9C0D5	TANC1_HUMAN	TANC1	Protein TANC1	500	500	500	500	144717	135253	143379	153476
1670	Q9UHB4	Q9UHB4	NDOR1_HUMAN	NDOR1	NADPH-dependent diflavin oxidoreductase 1	500	500	500	500	212911	175169	187251	500
1671	Q99715	Q99715	COCA1_HUMAN	COL12A1	Collagen alpha-1(XII) chain	500	500	500	500	140976	141196	144747	148008
1672	Q8TBB1	Q8TBB1	LNX1_HUMAN	LNX1	E3 ubiquitin-protein ligase LNX	500	500	500	500	150900	115764	130144	177835
1673	Q5SVS4	Q5SVS4	KMCP1_HUMAN	SLC25A30	Kidney mitochondrial carrier protein 1	500	500	500	500	202793	190824	180494	500
1674	Q9NRN7	Q9NRN7	ADPPT_HUMAN	AASDHPPT	L-aminoadipate-semialdehyde dehydrogenase-phosphopantetheinyl transferase	500	500	500	500	148973	130786	137121	157159
1675	O94763	O94763	RMP_HUMAN	URI1	Unconventional prefoldin RPB5 interactor 1	500	500	500	500	167008	142247	167443	97326.6
1676	P12035	P12035	K2C3_HUMAN	KRT3	Keratin, type II cytoskeletal 3	500	500	500	500	231291	203245	137485	500
1677	P22415	P22415	USF1_HUMAN	USF1	Upstream stimulatory factor 1	500	500	500	500	130944	136099	137162	168241
1678	Q8TEU7	Q8TEU7	RPGF6_HUMAN	RAPGEF6	Rap guanine nucleotide exchange factor 6	500	500	500	500	136121	136541	152755	146441
1679	P42025	P42025	ACTY_HUMAN	ACTR1B	Beta-centractin	500	500	500	500	203987	189289	177637	500
1680	Q13825	Q13825	AUHM_HUMAN	AUH	Methylglutaconyl-CoA hydratase, mitochondrial	500	500	500	500	149748	150447	142153	128916
1681	Q8IXJ6	Q8IXJ6	SIR2_HUMAN	SIRT2	NAD-dependent protein deacetylase sirtuin-2	500	500	500	500	151225	139689	148658	131041
1682	P57060	P57060	RWD2B_HUMAN	RWDD2B	RWD domain-containing protein 2B	500	500	500	500	195978	148629	181631	43337.5
1683	P82094	P82094	TMF1_HUMAN	TMF1	TATA element modulatory factor	500	500	500	500	141629	163040	150699	113974
1684	P69905	P69905	HBA_HUMAN	HBA1	Hemoglobin subunit alpha	500	500	500	500	168426	155512	168255	76596
1685	Q9BZK3	Q9BZK3	NACP4_HUMAN	NACA4P	Putative nascent polypeptide-associated complex subunit alpha-like protein	500	500	500	500	149489	150725	179140	86905
1686	Q16651	Q16651	PRSS8_HUMAN	PRSS8	Prostasin	500	500	500	500	153027	135166	144744	132057
1687	P07311	P07311	ACYP1_HUMAN	ACYP1	Acylphosphatase-1	500	500	500	500	128770	136868	124432	173747
1688	Q10472	Q10472	GALT1_HUMAN	GALNT1	Polypeptide N-acetylgalactosaminyltransferase 1	500	500	500	500	129562	137843	126184	169981
1689	Q6UWU4	Q6UWU4	CF089_HUMAN	C6orf89	Bombesin receptor-activated protein C6orf89	500	500	500	500	159143	145273	143349	114856
1690	Q9Y496	Q9Y496	KIF3A_HUMAN	KIF3A	Kinesin-like protein KIF3A	500	500	500	500	199015	166464	196554	500
1691	Q86UY8	Q86UY8	NT5D3_HUMAN	NT5DC3	5'-nucleotidase domain-containing protein 3	500	500	500	500	151460	116915	151829	140964
1692	Q14142	Q14142	TRI14_HUMAN	TRIM14	Tripartite motif-containing protein 14	500	500	500	500	143028	130785	102002	184884
1693	O75356	O75356	ENTP5_HUMAN	ENTPD5	Nucleoside diphosphate phosphatase ENTPD5	500	500	500	500	105278	112012	127070	215611
1694	O15212	O15212	PFD6_HUMAN	PFDN6	Prefoldin subunit 6	500	500	500	500	208110	185381	164812	500
1695	Q92560	Q92560	BAP1_HUMAN	BAP1	Ubiquitin carboxyl-terminal hydrolase BAP1	500	500	500	500	130082	126723	140215	160773
1696	P40855	P40855	PEX19_HUMAN	PEX19	Peroxisomal biogenesis factor 19	500	500	500	500	154694	128870	148364	125800
1697	Q12894	Q12894	IFRD2_HUMAN	IFRD2	Interferon-related developmental regulator 2	500	500	500	500	196186	194371	165283	500
1698	P42684	P42684	ABL2_HUMAN	ABL2	Tyrosine-protein kinase ABL2	500	500	500	500	146035	141146	93819.6	174859
1699	Q6ZWJ1	Q6ZWJ1	STXB4_HUMAN	STXBP4	Syntaxin-binding protein 4	500	500	500	500	100758	63139	112451	279119
1700	P51580	P51580	TPMT_HUMAN	TPMT	Thiopurine S-methyltransferase	500	500	500	500	135112	153799	133639	132710
1701	Q5SRH9	Q5SRH9	TT39A_HUMAN	TTC39A	Tetratricopeptide repeat protein 39A	500	500	500	500	141473	138801	126837	148041
1702	O15156	O15156	ZBT7B_HUMAN	ZBTB7B	Zinc finger and BTB domain-containing protein 7B	500	500	500	500	91485.7	106935	106077	249512
1703	Q92791	Q92791	SC65_HUMAN	P3H4	Endoplasmic reticulum protein SC65	500	500	500	500	170230	157712	167692	57347.6
1704	Q9P0P0	Q9P0P0	RN181_HUMAN	RNF181	E3 ubiquitin-protein ligase RNF181	500	500	500	500	165121	135935	121052	130623
1705	O00519	O00519	FAAH1_HUMAN	FAAH	Fatty-acid amide hydrolase 1	500	500	500	500	134109	141054	131213	145819
1706	Q8N2K1	Q8N2K1	UB2J2_HUMAN	UBE2J2	Ubiquitin-conjugating enzyme E2 J2	500	500	500	500	153053	126544	143525	128961
1707	Q9ULF5	Q9ULF5	S39AA_HUMAN	SLC39A10	Zinc transporter ZIP10	500	500	500	500	193671	175006	500	182794
1708	O43301	O43301	HS12A_HUMAN	HSPA12A	Heat shock 70 kDa protein 12A	500	500	500	500	126375	150285	137532	136976
1709	Q969Z3	Q969Z3	MARC2_HUMAN	MTARC2	Mitochondrial amidoxime reducing component 2	500	500	500	500	150286	135174	167416	98179.3
1710	Q96CW6	Q96CW6	S7A6O_HUMAN	SLC7A6OS	Probable RNA polymerase II nuclear localization protein SLC7A6OS	500	500	500	500	131346	128737	118657	171964
1711	Q9ULW0	Q9ULW0	TPX2_HUMAN	TPX2	Targeting protein for Xklp2	500	500	500	500	153998	119820	180869	95489.4
1712	Q9Y251	Q9Y251	HPSE_HUMAN	HPSE	Heparanase	500	500	500	500	170198	118611	109509	151826
1713	Q5SQI0	Q5SQI0	ATAT_HUMAN	ATAT1	Alpha-tubulin N-acetyltransferase 1	500	500	500	500	152322	118277	136817	141519
1714	O75064	O75064	DEN4B_HUMAN	DENND4B	DENN domain-containing protein 4B	500	500	500	500	126905	150570	141969	129069
1715	Q4LE39	Q4LE39	ARI4B_HUMAN	ARID4B	AT-rich interactive domain-containing protein 4B	500	500	500	500	152319	165419	159517	71156
1716	Q13795	Q13795	ARFRP_HUMAN	ARFRP1	ADP-ribosylation factor-related protein 1	500	500	500	500	126060	143203	139339	138222
1717	Q7Z392	Q7Z392	TPC11_HUMAN	TRAPPC11	Trafficking protein particle complex subunit 11	500	500	500	500	129639	139788	127519	148765
1718	Q8TBF5	Q8TBF5	PIGX_HUMAN	PIGX	Phosphatidylinositol-glycan biosynthesis class X protein	500	500	500	500	194998	180468	169732	500
1719	Q6YHU6	Q6YHU6	THADA_HUMAN	THADA	Thyroid adenoma-associated protein	500	500	500	500	159598	141536	148597	95843.3
1720	Q99674	Q99674	CGRE1_HUMAN	CGREF1	Cell growth regulator with EF hand domain protein 1	500	500	500	500	139052	139714	120568	145547
1721	Q6DKJ4	Q6DKJ4	NXN_HUMAN	NXN	Nucleoredoxin	500	500	500	500	139368	149538	136027	119014
1722	O60291	O60291;Q96PX1	MGRN1_HUMAN	MGRN1	E3 ubiquitin-protein ligase MGRN1	500	500	500	500	122578	123999	129395	167522
1723	Q8WUH2	Q8WUH2	TGFA1_HUMAN	TGFBRAP1	Transforming growth factor-beta receptor-associated protein 1	500	500	500	500	145410	155154	147074	95395.2
1724	Q07617	Q07617	SPAG1_HUMAN	SPAG1	Sperm-associated antigen 1	500	500	500	500	136347	169790	129777	105446
1725	Q9P2Y5	Q9P2Y5	UVRAG_HUMAN	UVRAG	UV radiation resistance-associated gene protein	500	500	500	500	148832	154157	157952	79710.2
1726	O75414	O75414	NDK6_HUMAN	NME6	Nucleoside diphosphate kinase 6	500	500	500	500	189936	177243	172943	500
1727	Q13615	Q13615	MTMR3_HUMAN	MTMR3	Myotubularin-related protein 3	500	500	500	500	126788	138985	148899	125947
1728	P48553	P48553	TPC10_HUMAN	TRAPPC10	Trafficking protein particle complex subunit 10	500	500	500	500	142423	137669	143138	117027
1729	Q9NPJ6	Q9NPJ6	MED4_HUMAN	MED4	Mediator of RNA polymerase II transcription subunit 4	500	500	500	500	145711	110158	108031	176109
1730	Q99719	Q99719	SEPT5_HUMAN	SEPTIN5	Septin-5	500	500	500	500	130207	131517	134343	143578
1731	Q9H981	Q9H981	ARP8_HUMAN	ACTR8	Actin-related protein 8	500	500	500	500	132069	125968	116465	164268
1732	P50453	P50453	SPB9_HUMAN	SERPINB9	Serpin B9	500	500	500	500	132176	139421	148989	117135
1733	Q99594	P28347;Q99594	TEAD3_HUMAN	TEAD3	Transcriptional enhancer factor TEF-5	500	500	500	500	134622	110559	139151	153209
1734	Q8N0X7	Q8N0X7	SPART_HUMAN	SPART	Spartin	500	500	500	500	119073	147847	122719	147617
1735	Q9BZM5	Q5VY80;Q6H3X3;Q9BZM5	ULBP2_HUMAN	ULBP2	UL16-binding protein 2	500	500	500	500	111572	95536.6	113470	216542
1736	Q9H8H0	Q9H8H0	NOL11_HUMAN	NOL11	Nucleolar protein 11	500	500	500	500	130842	156074	130863	119297
1737	O75185	O75185	AT2C2_HUMAN	ATP2C2	Calcium-transporting ATPase type 2C member 2	500	500	500	500	165740	500	167986	202123
1738	Q6IQ55	Q6IQ55	TTBK2_HUMAN	TTBK2	Tau-tubulin kinase 2	500	500	500	500	176441	147848	209789	500
1739	Q9Y4D8	Q9Y4D8	HECD4_HUMAN	HECTD4	Probable E3 ubiquitin-protein ligase HECTD4	500	500	500	500	141381	143785	151206	98087.9
1740	Q9Y2B1	Q9Y2B1	RXLT1_HUMAN	RXYLT1	Ribitol-5-phosphate xylosyltransferase 1	500	500	500	500	206983	134084	192559	500
1741	Q9Y3C0	Q9Y3C0	WASC3_HUMAN	WASHC3	WASH complex subunit 3	500	500	500	500	192151	173883	167003	500
1742	O00461	O00461	GOLI4_HUMAN	GOLIM4	Golgi integral membrane protein 4	500	500	500	500	134666	149393	132266	116381
1743	O75896	O75896	TUSC2_HUMAN	TUSC2	Tumor suppressor candidate 2	500	500	500	500	158423	201248	172097	500
1744	Q9BRS2	Q9BRS2	RIOK1_HUMAN	RIOK1	Serine/threonine-protein kinase RIO1	500	500	500	500	135878	110125	145167	140691
1745	Q14693	Q14693	LPIN1_HUMAN	LPIN1	Phosphatidate phosphatase LPIN1	500	500	500	500	128143	116079	115980	171240
1746	Q9ULP0	Q9ULP0	NDRG4_HUMAN	NDRG4	Protein NDRG4	500	500	500	500	119826	152074	125633	133725
1747	O60294	O60294	TYW4_HUMAN	LCMT2	tRNA wybutosine-synthesizing protein 4	500	500	500	500	121123	152384	121939	135767
1748	Q5XKP0	Q5XKP0	MIC13_HUMAN	MICOS13	MICOS complex subunit MIC13	500	500	500	500	177793	165020	187317	500
1749	Q8TED1	Q8TED1	GPX8_HUMAN	GPX8	Probable glutathione peroxidase 8	500	500	500	500	123640	144934	133594	127706
1750	Q9BXS4	Q9BXS4	TMM59_HUMAN	TMEM59	Transmembrane protein 59	500	500	500	500	138914	128877	143472	117550
1751	Q8IYB1	Q8IYB1	M21D2_HUMAN	MB21D2	Nucleotidyltransferase MB21D2	500	500	500	500	136522	112567	121727	155548
1752	P14635	P14635	CCNB1_HUMAN	CCNB1	G2/mitotic-specific cyclin-B1	500	500	500	500	109903	119495	114924	181879
1753	Q99496	Q99496	RING2_HUMAN	RNF2	E3 ubiquitin-protein ligase RING2	500	500	500	500	173333	173038	178760	500
1754	Q8WVK2	Q8WVK2	SNR27_HUMAN	SNRNP27	U4/U6.U5 small nuclear ribonucleoprotein 27 kDa protein	500	500	500	500	150850	144081	143368	86451.3
1755	Q9NW81	Q9NW81	DMAC2_HUMAN	DMAC2	Distal membrane-arm assembly complex protein 2	500	500	500	500	153973	118701	121584	130217
1756	O60784	O60784	TOM1_HUMAN	TOM1	Target of Myb1 membrane trafficking protein	500	500	500	500	125432	105251	120514	173081
1757	Q96EN8	Q96EN8	MOCOS_HUMAN	MOCOS	Molybdenum cofactor sulfurase	500	500	500	500	137188	118081	114505	154437
1758	Q8N6T7	Q8N6T7	SIR6_HUMAN	SIRT6	NAD-dependent protein deacylase sirtuin-6	500	500	500	500	132490	99015.1	137255	155327
1759	O43808	O43808	PM34_HUMAN	SLC25A17	Peroxisomal membrane protein PMP34	500	500	500	500	150885	134390	118930	118261
1760	Q93063	Q93063	EXT2_HUMAN	EXT2	Exostosin-2	500	500	500	500	131049	123555	129295	138556
1761	P49354	P49354	FNTA_HUMAN	FNTA	Protein farnesyltransferase/geranylgeranyltransferase type-1 subunit alpha	500	500	500	500	185631	160394	175482	500
1762	Q9Y672	Q9Y672	ALG6_HUMAN	ALG6	Dolichyl pyrophosphate Man9GlcNAc2 alpha-1,3-glucosyltransferase	500	500	500	500	173190	173838	174402	500
1763	O14880	O14880	MGST3_HUMAN	MGST3	Microsomal glutathione S-transferase 3	500	500	500	500	201108	147516	172592	500
1764	O75925	O75925	PIAS1_HUMAN	PIAS1	E3 SUMO-protein ligase PIAS1	500	500	500	500	125046	107921	112338	176259
1765	Q9Y6K9	Q9Y6K9	NEMO_HUMAN	IKBKG	NF-kappa-B essential modulator	500	500	500	500	199831	184645	136546	500
1766	Q7Z6M1	Q7Z6M1	RABEK_HUMAN	RABEPK	Rab9 effector protein with kelch motifs	500	500	500	500	134256	131285	122324	133394
1767	Q96CU9	Q96CU9	FXRD1_HUMAN	FOXRED1	FAD-dependent oxidoreductase domain-containing protein 1	500	500	500	500	179294	153418	187513	500
1768	P13196	P13196	HEM1_HUMAN	ALAS1	5-aminolevulinate synthase, non-specific, mitochondrial	500	500	500	500	118369	125794	126065	150316
1769	Q8N9M5	Q8N9M5	TM102_HUMAN	TMEM102	Transmembrane protein 102	500	500	500	500	126183	118046	105427	170182
1770	Q15013	Q15013	MD2BP_HUMAN	MAD2L1BP	MAD2L1-binding protein	500	500	500	500	187763	170810	160630	500
1771	Q7L273	Q7L273	KCTD9_HUMAN	KCTD9	BTB/POZ domain-containing protein KCTD9	500	500	500	500	166763	164073	188257	500
1772	O14578	O14578	CTRO_HUMAN	CIT	Citron Rho-interacting kinase	500	500	500	500	149114	113667	107805	148826
1773	Q96MX6	Q96MX6	DAA10_HUMAN	DNAAF10	Dynein axonemal assembly factor 10	500	500	500	500	115219	136662	131060	135995
1774	P41236;Q6NXS1	P41236;Q6NXS1	IPP2B_HUMAN;IPP2_HUMAN	PPP1R2;PPP1R2B	Protein phosphatase inhibitor 2	500	500	500	500	131156	125480	118519	142526
1775	Q8IV38	Q8IV38	ANKY2_HUMAN	ANKMY2	Ankyrin repeat and MYND domain-containing protein 2	500	500	500	500	125325	122273	122220	146583
1776	Q9GZY8	Q9GZY8	MFF_HUMAN	MFF	Mitochondrial fission factor	500	500	500	500	139956	133377	134591	108282
1777	P30307	P30307	MPIP3_HUMAN	CDC25C	M-phase inducer phosphatase 3	500	500	500	500	181633	153729	179875	500
1778	Q13490	Q13490	BIRC2_HUMAN	BIRC2	Baculoviral IAP repeat-containing protein 2	500	500	500	500	132517	112921	156070	112662
1779	Q9NYR9	Q9NYR9	KBRS2_HUMAN	NKIRAS2	NF-kappa-B inhibitor-interacting Ras-like protein 2	500	500	500	500	159645	145131	149719	58429.7
1780	O75143	O75143	ATG13_HUMAN	ATG13	Autophagy-related protein 13	500	500	500	500	124252	124202	122299	141963
1781	Q9NRG7	Q9NRG7	D39U1_HUMAN	SDR39U1	Epimerase family protein SDR39U1	500	500	500	500	150650	127422	101633	132802
1782	Q9UH65	Q9UH65	SWP70_HUMAN	SWAP70	Switch-associated protein 70	500	500	500	500	134785	121128	132216	123113
1783	Q9UBL3	Q9UBL3	ASH2L_HUMAN	ASH2L	Set1/Ash2 histone methyltransferase complex subunit ASH2	500	500	500	500	117293	148143	122837	122680
1784	O14966	O14966	RAB7L_HUMAN	RAB29	Ras-related protein Rab-7L1	500	500	500	500	122109	135951	141022	111657
1785	Q5TCQ9	Q5TCQ9	MAGI3_HUMAN	MAGI3	Membrane-associated guanylate kinase, WW and PDZ domain-containing protein 3	500	500	500	500	118451	123901	121127	146003
1786	P11137	P11137	MTAP2_HUMAN	MAP2	Microtubule-associated protein 2	500	500	500	500	130220	123186	111943	143968
1787	P18827	P18827	SDC1_HUMAN	SDC1	Syndecan-1	500	500	500	500	119231	121054	106046	162958
1788	Q8N4V1	Q8N4V1	EMC5_HUMAN	MMGT1	ER membrane protein complex subunit 5	500	500	500	500	142492	146189	133672	85455.5
1789	Q6PCB6	Q6PCB6	AB17C_HUMAN	ABHD17C	Alpha/beta hydrolase domain-containing protein 17C	500	500	500	500	132051	109651	140554	125461
1790	P56937	P56937	DHB7_HUMAN	HSD17B7	3-keto-steroid reductase/17-beta-hydroxysteroid dehydrogenase 7	500	500	500	500	114757	126193	126704	138960
1791	O94876	O94876	TMCC1_HUMAN	TMCC1	Transmembrane and coiled-coil domains protein 1	500	500	500	500	121340	139582	106672	137563
1792	Q9ULE0	Q9ULE0	WWC3_HUMAN	WWC3	Protein WWC3	500	500	500	500	152221	137831	134986	79312.8
1793	P11182	P11182	ODB2_HUMAN	DBT	Lipoamide acyltransferase component of branched-chain alpha-keto acid dehydrogenase complex, mitochondrial	500	500	500	500	179337	149916	174079	500
1794	Q8N9I9	Q8N9I9	DTX3_HUMAN	DTX3	Probable E3 ubiquitin-protein ligase DTX3	500	500	500	500	113704	104283	138412	147061
1795	Q9BV10	Q9BV10	ALG12_HUMAN	ALG12	Dol-P-Man:Man(7)GlcNAc(2)-PP-Dol alpha-1,6-mannosyltransferase	500	500	500	500	162396	182964	157469	500
1796	Q15276	Q15276	RABE1_HUMAN	RABEP1	Rab GTPase-binding effector protein 1	500	500	500	500	114707	121243	103772	163265
1797	Q5XPI4	Q5XPI4	RN123_HUMAN	RNF123	E3 ubiquitin-protein ligase RNF123	500	500	500	500	155917	148489	133421	65157.2
1798	P31321	P31321	KAP1_HUMAN	PRKAR1B	cAMP-dependent protein kinase type I-beta regulatory subunit	500	500	500	500	132202	117663	120087	131919
1799	Q9Y6R4	Q9Y6R4	M3K4_HUMAN	MAP3K4	Mitogen-activated protein kinase kinase kinase 4	500	500	500	500	66866.3	147423	123583	163781
1800	P0DI81;P0DI82	P0DI81;P0DI82	TPC2A_HUMAN;TPC2B_HUMAN	TRAPPC2;TRAPPC2B	Trafficking protein particle complex subunit 2	500	500	500	500	204465	148573	147288	500
1801	Q9NP50	Q9NP50	SHCAF_HUMAN	SINHCAF	SIN3-HDAC complex-associated factor	500	500	500	500	147188	121428	143992	87841.6
1802	Q14667	Q14667	BLTP2_HUMAN	BLTP2	Bridge-like lipid transfer protein family member 2	500	500	500	500	111191	113209	120506	153937
1803	O00193	O00193	SMAP_HUMAN	SMAP	Small acidic protein	500	500	500	500	152086	187372	158876	500
1804	Q14994	Q14994	NR1I3_HUMAN	NR1I3	Nuclear receptor subfamily 1 group I member 3	500	500	500	500	162285	174142	161347	500
1805	O43731	O43731	ERD23_HUMAN	KDELR3	ER lumen protein-retaining receptor 3	500	500	500	500	187892	152154	157624	500
1806	Q9NV66	Q9NV66	TYW1_HUMAN	TYW1	S-adenosyl-L-methionine-dependent tRNA 4-demethylwyosine synthase TYW1	500	500	500	500	129454	139125	132752	95559.4
1807	Q9NUP1	Q9NUP1	BL1S4_HUMAN	BLOC1S4	Biogenesis of lysosome-related organelles complex 1 subunit 4	500	500	500	500	120499	133651	98201.7	142880
1808	O75864	O75864	PPR37_HUMAN	PPP1R37	Protein phosphatase 1 regulatory subunit 37	500	500	500	500	115615	139796	117886	121720
1809	Q6ZUM4	Q6ZUM4	RHG27_HUMAN	ARHGAP27	Rho GTPase-activating protein 27	500	500	500	500	174878	150802	168572	500
1810	Q9NS93	Q9NS93	TM7S3_HUMAN	TM7SF3	Transmembrane 7 superfamily member 3	500	500	500	500	108517	112385	120429	153305
1811	O60907	O60907	TBL1X_HUMAN	TBL1X	F-box-like/WD repeat-containing protein TBL1X	500	500	500	500	150444	137531	153819	52665
1812	Q8IWY9	Q8IWY9	CDAN1_HUMAN	CDAN1	Codanin-1	500	500	500	500	134810	100971	135548	121541
1813	Q9BR61	Q9BR61	ACBD6_HUMAN	ACBD6	Acyl-CoA-binding domain-containing protein 6	500	500	500	500	110111	122677	110679	149175
1814	Q658P3	Q658P3	STEA3_HUMAN	STEAP3	Metalloreductase STEAP3	500	500	500	500	122474	130437	124382	113932
1815	Q9NUW8	Q9NUW8	TYDP1_HUMAN	TDP1	Tyrosyl-DNA phosphodiesterase 1	500	500	500	500	165145	161539	164003	500
1816	Q9NYM9	Q9NYM9	BET1L_HUMAN	BET1L	BET1-like protein	500	500	500	500	138199	133007	109987	109343
1817	O95983	O95983	MBD3_HUMAN	MBD3	Methyl-CpG-binding domain protein 3	500	500	500	500	133929	112312	118522	125653
1818	Q9H334	Q9H334	FOXP1_HUMAN	FOXP1	Forkhead box protein P1	500	500	500	500	159869	178575	150784	500
1819	Q96HR3	Q96HR3	MED30_HUMAN	MED30	Mediator of RNA polymerase II transcription subunit 30	500	500	500	500	154427	112327	118111	104229
1820	Q13439	Q13439	GOGA4_HUMAN	GOLGA4	Golgin subfamily A member 4	500	500	500	500	115178	117218	113751	142732
1821	O14841	O14841	OPLA_HUMAN	OPLAH	5-oxoprolinase	500	500	500	500	157794	164013	165465	500
1822	Q9HBI1	Q9HBI1	PARVB_HUMAN	PARVB	Beta-parvin	500	500	500	500	161428	101369	126879	97693.8
1823	P78383	P78383	S35B1_HUMAN	SLC35B1	Solute carrier family 35 member B1	500	500	500	500	91704.3	118570	121437	154873
1824	Q96QU8	Q96QU8	XPO6_HUMAN	XPO6	Exportin-6	500	500	500	500	119009	134191	119168	113760
1825	P17535	P17535	JUND_HUMAN	JUND	Transcription factor JunD	500	500	500	500	98857.9	90808.5	103520	192069
1826	Q969E8	Q969E8	TSR2_HUMAN	TSR2	Pre-rRNA-processing protein TSR2 homolog	500	500	500	500	135920	113458	117887	117708
1827	Q01628	P13164;Q01628;Q01629	IFM3_HUMAN	IFITM3	Interferon-induced transmembrane protein 3	500	500	500	500	137290	126544	120526	100594
1828	Q9Y4H2	Q9Y4H2	IRS2_HUMAN	IRS2	Insulin receptor substrate 2	500	500	500	500	105322	119058	95691.4	163709
1829	Q9Y5Y5	Q9Y5Y5	PEX16_HUMAN	PEX16	Peroxisomal membrane protein PEX16	500	500	500	500	120739	125436	109253	128267
1830	Q8N442	Q8N442	GUF1_HUMAN	GUF1	Translation factor GUF1, mitochondrial	500	500	500	500	127362	112025	113528	130174
1831	Q86VQ1	Q86VQ1	GLCI1_HUMAN	GLCCI1	Glucocorticoid-induced transcript 1 protein	500	500	500	500	175844	137831	168838	500
1832	P60484	P60484	PTEN_HUMAN	PTEN	Phosphatidylinositol 3,4,5-trisphosphate 3-phosphatase and dual-specificity protein phosphatase PTEN	500	500	500	500	117856	131946	116107	115705
1833	Q7Z4G4	Q7Z4G4	TRM11_HUMAN	TRMT11	tRNA (guanine(10)-N2)-methyltransferase homolog	500	500	500	500	146684	204074	129677	500
1834	Q96HA7	Q96HA7	TONSL_HUMAN	TONSL	Tonsoku-like protein	500	500	500	500	120576	129549	108063	122681
1835	Q53S58	Q53S58	TM177_HUMAN	TMEM177	Transmembrane protein 177	500	500	500	500	107507	115432	110142	147782
1836	Q99758	Q99758	ABCA3_HUMAN	ABCA3	Phospholipid-transporting ATPase ABCA3	500	500	500	500	104768	120178	101816	153285
1837	Q9H6L2	Q9H6L2	TM231_HUMAN	TMEM231	Transmembrane protein 231	500	500	500	500	160387	159495	159388	500
1838	Q96DX5	Q96DX5	ASB9_HUMAN	ASB9	Ankyrin repeat and SOCS box protein 9	500	500	500	500	96276.1	121405	108822	152555
1839	Q8NBT2	Q8NBT2	SPC24_HUMAN	SPC24	Kinetochore protein Spc24	500	500	500	500	130451	124683	121435	101553
1840	Q96G46	Q96G46	DUS3L_HUMAN	DUS3L	tRNA-dihydrouridine(47) synthase [NAD(P)(+)]-like	500	500	500	500	116557	112733	127862	120605
1841	Q5VZL5	Q14202;Q5VZL5	ZMYM4_HUMAN	ZMYM4	Zinc finger MYM-type protein 4	500	500	500	500	117622	122044	116107	121339
1842	Q9P0S9	Q9P0S9	TM14C_HUMAN	TMEM14C	Transmembrane protein 14C	500	500	500	500	176633	110309	188871	500
1843	Q96PE7	Q96PE7	MCEE_HUMAN	MCEE	Methylmalonyl-CoA epimerase, mitochondrial	500	500	500	500	87579.6	106731	83813.8	197541
1844	Q9Y5A7	Q9Y5A7	NUB1_HUMAN	NUB1	NEDD8 ultimate buster 1	500	500	500	500	111617	120790	115758	127336
1845	P31751	P31751	AKT2_HUMAN	AKT2	RAC-beta serine/threonine-protein kinase	500	500	500	500	122983	104169	124158	123862
1846	Q86YD1	Q86YD1	PTOV1_HUMAN	PTOV1	Prostate tumor-overexpressed gene 1 protein	500	500	500	500	105462	127329	115314	127013
1847	Q6NXT6	Q6NXT6	TAPT1_HUMAN	TAPT1	Transmembrane anterior posterior transformation protein 1 homolog	500	500	500	500	108103	97804.2	128192	139847
1848	A5PLN9	A5PLN9	TPC13_HUMAN	TRAPPC13	Trafficking protein particle complex subunit 13	500	500	500	500	175562	138574	158715	500
1849	Q9NNX1	Q9NNX1	TUFT1_HUMAN	TUFT1	Tuftelin	500	500	500	500	103264	115626	127186	126489
1850	Q12980	Q12980	NPRL3_HUMAN	NPRL3	GATOR complex protein NPRL3	500	500	500	500	149417	157669	164768	500
1851	Q13107	Q13107	UBP4_HUMAN	USP4	Ubiquitin carboxyl-terminal hydrolase 4	500	500	500	500	166247	151014	154284	500
1852	Q8WUA7	Q8WUA7	TB22A_HUMAN	TBC1D22A	TBC1 domain family member 22A	500	500	500	500	76242.7	135659	114327	145150
1853	Q14CZ7	Q14CZ7	FAKD3_HUMAN	FASTKD3	FAST kinase domain-containing protein 3, mitochondrial	500	500	500	500	157040	111141	132324	70846.4
1854	O94927	O94927	HAUS5_HUMAN	HAUS5	HAUS augmin-like complex subunit 5	500	500	500	500	121837	112805	108641	127774
1855	P28065	P28065	PSB9_HUMAN	PSMB9	Proteasome subunit beta type-9	500	500	500	500	111084	116609	116824	126101
1856	Q5QJ74	Q5QJ74	TBCEL_HUMAN	TBCEL	Tubulin-specific chaperone cofactor E-like protein	500	500	500	500	140928	129120	500	199598
1857	Q96RF0	Q96RF0	SNX18_HUMAN	SNX18	Sorting nexin-18	500	500	500	500	114996	123249	110907	120717
1858	P78411	P78411	IRX5_HUMAN	IRX5	Iroquois-class homeodomain protein IRX-5	500	500	500	500	94245.6	97515.7	116682	160803
1859	Q6NS38	Q6NS38	ALKB2_HUMAN	ALKBH2	DNA oxidative demethylase ALKBH2	500	500	500	500	169518	143607	155402	500
1860	Q9NRX4	Q9NRX4	PHP14_HUMAN	PHPT1	14 kDa phosphohistidine phosphatase	500	500	500	500	119406	121250	124896	103466
1861	Q9NPI1	Q9NPI1	BRD7_HUMAN	BRD7	Bromodomain-containing protein 7	500	500	500	500	134178	103450	93175.7	138057
1862	Q92685	Q92685	ALG3_HUMAN	ALG3	Dol-P-Man:Man(5)GlcNAc(2)-PP-Dol alpha-1,3-mannosyltransferase	500	500	500	500	146323	168856	152850	500
1863	Q9Y312	Q9Y312	AAR2_HUMAN	AAR2	Protein AAR2 homolog	500	500	500	500	163248	141719	161668	500
1864	Q9Y3S2	Q9Y3S2	ZN330_HUMAN	ZNF330	Zinc finger protein 330	500	500	500	500	153204	97629.8	112776	103271
1865	Q92989	Q92989	CLP1_HUMAN	CLP1	Polyribonucleotide 5'-hydroxyl-kinase Clp1	500	500	500	500	121950	90461.7	117305	136899
1866	O95479	O95479	G6PE_HUMAN	H6PD	GDH/6PGL endoplasmic bifunctional protein	500	500	500	500	83838.6	120792	127766	133943
1867	O43567	O43567	RNF13_HUMAN	RNF13	E3 ubiquitin-protein ligase RNF13	500	500	500	500	191852	131998	141453	500
1868	Q8N392	Q8N392	RHG18_HUMAN	ARHGAP18	Rho GTPase-activating protein 18	500	500	500	500	106303	135371	101289	121587
1869	Q9P0J7	Q9P0J7	KCMF1_HUMAN	KCMF1	E3 ubiquitin-protein ligase KCMF1	500	500	500	500	131248	114716	93502.4	124559
1870	P48382	P48382	RFX5_HUMAN	RFX5	DNA-binding protein RFX5	500	500	500	500	115416	112281	118581	117164
1871	Q7Z624	Q7Z624	CMKMT_HUMAN	CAMKMT	Calmodulin-lysine N-methyltransferase	500	500	500	500	119484	119788	113268	110521
1872	A0A087WTH1	A0A087WTH1	TM265_HUMAN	TMEM265	Transmembrane protein 265	500	500	500	500	126312	114353	113558	108408
1873	O14775	O14775	GNB5_HUMAN	GNB5	Guanine nucleotide-binding protein subunit beta-5	500	500	500	500	151710	103742	133207	71823
1874	Q14135	Q14135	VGLL4_HUMAN	VGLL4	Transcription cofactor vestigial-like protein 4	500	500	500	500	118189	114825	110276	116834
1875	Q5T1V6	Q5T1V6	DDX59_HUMAN	DDX59	Probable ATP-dependent RNA helicase DDX59	500	500	500	500	102012	118679	102514	136604
1876	Q9NRY6	Q9NRY6	PLS3_HUMAN	PLSCR3	Phospholipid scramblase 3	500	500	500	500	151613	155331	150681	500
1877	Q96RL7	Q96RL7	VP13A_HUMAN	VPS13A	Intermembrane lipid transfer protein VPS13A	500	500	500	500	123901	136826	118955	77985.3
1878	Q9H6V9	Q9H6V9	LDAH_HUMAN	LDAH	Lipid droplet-associated hydrolase	500	500	500	500	105615	118637	114025	119223
1879	O95832	O95832	CLD1_HUMAN	CLDN1	Claudin-1	500	500	500	500	93999.9	137085	116511	109700
1880	O75467	O75467	Z324A_HUMAN	ZNF324	Zinc finger protein 324A	500	500	500	500	87915.3	73949.4	117640	177355
1881	P27544	P27544	CERS1_HUMAN	CERS1	Ceramide synthase 1	500	500	500	500	112707	124868	115720	103327
1882	O95619	O95619	YETS4_HUMAN	YEATS4	YEATS domain-containing protein 4	500	500	500	500	117598	105168	105024	126513
1883	Q14BN4	Q14BN4	SLMAP_HUMAN	SLMAP	Sarcolemmal membrane-associated protein	500	500	500	500	128788	103002	126641	95197.1
1884	O60513	O60513	B4GT4_HUMAN	B4GALT4	Beta-1,4-galactosyltransferase 4	500	500	500	500	106015	107855	116478	123213
1885	Q8NFU3	Q8NFU3	TSTD1_HUMAN	TSTD1	Thiosulfate:glutathione sulfurtransferase	500	500	500	500	115658	112270	97861.2	127359
1886	P14859	P14859	PO2F1_HUMAN	POU2F1	POU domain, class 2, transcription factor 1	500	500	500	500	124220	133651	130044	64480.5
1887	A6NK58	A6NK58	LIPT2_HUMAN	LIPT2	Putative lipoyltransferase 2, mitochondrial	500	500	500	500	118893	113072	127281	92661
1888	Q9H9H4	Q9H9H4	VP37B_HUMAN	VPS37B	Vacuolar protein sorting-associated protein 37B	500	500	500	500	149372	148372	153626	500
1889	Q8WUX2	Q8WUX2	CHAC2_HUMAN	CHAC2	Glutathione-specific gamma-glutamylcyclotransferase 2	500	500	500	500	109243	120319	119345	101174
1890	Q9BXK1	Q9BXK1	KLF16_HUMAN	KLF16	Krueppel-like factor 16	500	500	500	500	122026	96830.9	110150	120980
1891	Q9UF56	Q9UF56	FXL17_HUMAN	FBXL17	F-box/LRR-repeat protein 17	500	500	500	500	78234.4	105705	101063	164805
1892	Q99943	Q99943	PLCA_HUMAN	AGPAT1	1-acyl-sn-glycerol-3-phosphate acyltransferase alpha	500	500	500	500	115163	111362	111951	111301
1893	O95415	O95415	BRI3_HUMAN	BRI3	Brain protein I3	500	500	500	500	216075	61357	97215.4	74961.1
1894	Q969F9	Q969F9	HPS3_HUMAN	HPS3	BLOC-2 complex member HPS3	500	500	500	500	132676	117222	120403	78413.5
1895	Q9H7X7	Q9H7X7	IFT22_HUMAN	IFT22	Intraflagellar transport protein 22 homolog	500	500	500	500	123266	106541	102054	116454
1896	Q8WVD3	Q8WVD3	RN138_HUMAN	RNF138	E3 ubiquitin-protein ligase RNF138	500	500	500	500	113259	98091.2	115405	120594
1897	Q9UHN6	Q9UHN6	CEIP2_HUMAN	CEMIP2	Cell surface hyaluronidase	500	500	500	500	111301	120805	71206.7	143871
1898	Q9Y484	Q9Y484	WIPI4_HUMAN	WDR45	WD repeat domain phosphoinositide-interacting protein 4	500	500	500	500	96795.1	109425	100014	140209
1899	P33552	P33552	CKS2_HUMAN	CKS2	Cyclin-dependent kinases regulatory subunit 2	500	500	500	500	139038	121828	135501	48678.3
1900	Q6ZMI0	Q6ZMI0	PPR21_HUMAN	PPP1R21	Protein phosphatase 1 regulatory subunit 21	500	500	500	500	128439	114774	106965	94685.9
1901	Q8ND76	Q8ND76	CCNY_HUMAN	CCNY	Cyclin-Y	500	500	500	500	153978	151081	139074	500
1902	A6NHR9	A6NHR9	SMHD1_HUMAN	SMCHD1	Structural maintenance of chromosomes flexible hinge domain-containing protein 1	500	500	500	500	115526	110636	113975	104397
1903	Q2PPJ7	Q2PPJ7	RGPA2_HUMAN	RALGAPA2	Ral GTPase-activating protein subunit alpha-2	500	500	500	500	120357	83671	120007	120466
1904	Q8TBZ3	Q8TBZ3	WDR20_HUMAN	WDR20	WD repeat-containing protein 20	500	500	500	500	103538	104433	108409	127671
1905	Q8IZA0	Q8IZA0	K319L_HUMAN	KIAA0319L	Dyslexia-associated protein KIAA0319-like protein	500	500	500	500	104643	93322.3	107588	138260
1906	Q92793	Q92793	CBP_HUMAN	CREBBP	CREB-binding protein	500	500	500	500	98224.7	112967	108760	123831
1907	Q92613	Q92613	JADE3_HUMAN	JADE3	Protein Jade-3	500	500	500	500	146562	125067	135320	36809.8
1908	O95229	O95229	ZWINT_HUMAN	ZWINT	ZW10 interactor	500	500	500	500	121804	127731	88639.2	103920
1909	P41134	P41134	ID1_HUMAN	ID1	DNA-binding protein inhibitor ID-1	500	500	500	500	121013	92400.8	104367	123698
1910	Q9NXR1	Q9NXR1	NDE1_HUMAN	NDE1	Nuclear distribution protein nudE homolog 1	500	500	500	500	117532	94684.2	106226	123028
1911	Q86V24	Q86V24	PAQR2_HUMAN	ADIPOR2	Adiponectin receptor protein 2	500	500	500	500	149875	130510	160304	500
1912	Q9HBZ2	Q9HBZ2	ARNT2_HUMAN	ARNT2	Aryl hydrocarbon receptor nuclear translocator 2	500	500	500	500	101471	76637.1	105093	157668
1913	Q9Y547	Q9Y547	IFT25_HUMAN	HSPB11	Intraflagellar transport protein 25 homolog	500	500	500	500	146933	135329	157971	500
1914	Q9P086	Q9P086	MED11_HUMAN	MED11	Mediator of RNA polymerase II transcription subunit 11	500	500	500	500	129239	116013	106073	89299.2
1915	Q14190	Q14190	SIM2_HUMAN	SIM2	Single-minded homolog 2	500	500	500	500	109839	95207.1	112488	123079
1916	Q8TF46	Q8TF46	DI3L1_HUMAN	DIS3L	DIS3-like exonuclease 1	500	500	500	500	104821	105564	91963.6	137639
1917	Q969P0	Q969P0	IGSF8_HUMAN	IGSF8	Immunoglobulin superfamily member 8	500	500	500	500	134430	92096.1	102957	110337
1918	O95067	O95067	CCNB2_HUMAN	CCNB2	G2/mitotic-specific cyclin-B2	500	500	500	500	105793	100999	101001	131836
1919	Q9H496	Q9H496	IFG15_HUMAN	TOR1AIP2	Torsin-1A-interacting protein 2, isoform IFRG15	500	500	500	500	154020	151885	132855	500
1920	O43715	O43715	TRIA1_HUMAN	TRIAP1	TP53-regulated inhibitor of apoptosis 1	500	500	500	500	87532.5	149406	107076	94894.3
1921	Q08174	Q08174	PCDH1_HUMAN	PCDH1	Protocadherin-1	500	500	500	500	135635	112791	134917	55442.7
1922	Q6KCM7	Q6KCM7	SCMC2_HUMAN	SLC25A25	Calcium-binding mitochondrial carrier protein SCaMC-2	500	500	500	500	113120	107791	105207	112548
1923	Q96K49	Q96K49	TM87B_HUMAN	TMEM87B	Transmembrane protein 87B	500	500	500	500	111377	127004	113548	86550.8
1924	Q8N2H3	Q8N2H3	PYRD2_HUMAN	PYROXD2	Pyridine nucleotide-disulfide oxidoreductase domain-containing protein 2	500	500	500	500	500	162398	131850	142154
1925	Q9H1K4	Q9H1K4	GHC2_HUMAN	SLC25A18	Mitochondrial glutamate carrier 2	500	500	500	500	59510.1	173801	84196.3	118620
1926	O43818	O43818	U3IP2_HUMAN	RRP9	U3 small nucleolar RNA-interacting protein 2	500	500	500	500	139247	85647.4	106020	104561
1927	Q9UJ41	Q9UJ41	RABX5_HUMAN	RABGEF1	Rab5 GDP/GTP exchange factor	500	500	500	500	118087	87230.5	136415	93255.6
1928	Q8IVL1	Q8IVL1	NAV2_HUMAN	NAV2	Neuron navigator 2	500	500	500	500	99080.6	90469.3	89954.2	155083
1929	Q8N3D4	Q8N3D4	EH1L1_HUMAN	EHBP1L1	EH domain-binding protein 1-like protein 1	500	500	500	500	111761	98884.5	101552	122380
1930	Q14012	Q14012;Q8IU85	KCC1A_HUMAN	CAMK1	Calcium/calmodulin-dependent protein kinase type 1	500	500	500	500	103715	111386	94977.9	123880
1931	Q7Z4H7	Q7Z4H7	HAUS6_HUMAN	HAUS6	HAUS augmin-like complex subunit 6	500	500	500	500	108901	108127	102626	113360
1932	Q92547	Q92547	TOPB1_HUMAN	TOPBP1	DNA topoisomerase 2-binding protein 1	500	500	500	500	112901	105484	97239.6	117383
1933	P18065	P18065	IBP2_HUMAN	IGFBP2	Insulin-like growth factor-binding protein 2	500	500	500	500	104451	111690	115510	101073
1934	Q9UBK9	Q9UBK9	UXT_HUMAN	UXT	Protein UXT	500	500	500	500	160680	138371	132623	500
1935	Q96DF8	Q96DF8	ESS2_HUMAN	ESS2	Splicing factor ESS-2 homolog	500	500	500	500	123430	109304	123332	74517.1
1936	Q13049	Q13049	TRI32_HUMAN	TRIM32	E3 ubiquitin-protein ligase TRIM32	500	500	500	500	112360	101509	111480	104981
1937	O60318	O60318	GANP_HUMAN	MCM3AP	Germinal-center associated nuclear protein	500	500	500	500	134609	121134	133955	40234.4
1938	Q6P1R4	Q6P1R4	DUS1L_HUMAN	DUS1L	tRNA-dihydrouridine(16/17) synthase [NAD(P)(+)]-like	500	500	500	500	124192	88331.3	92102.6	125223
1939	P53370	P53370	NUDT6_HUMAN	NUDT6	Nucleoside diphosphate-linked moiety X motif 6	500	500	500	500	94880.1	109322	106410	119222
1940	Q969Y2	Q969Y2	GTPB3_HUMAN	GTPBP3	tRNA modification GTPase GTPBP3, mitochondrial	500	500	500	500	112156	98950	109951	108451
1941	O75752	O75752	B3GL1_HUMAN	B3GALNT1	UDP-GalNAc:beta-1,3-N-acetylgalactosaminyltransferase 1	500	500	500	500	119953	117911	120429	70108.3
1942	Q9Y485	Q9Y485	DMXL1_HUMAN	DMXL1	DmX-like protein 1	500	500	500	500	114535	106290	107545	99878.4
1943	Q9Y4E6	Q9Y4E6	WDR7_HUMAN	WDR7	WD repeat-containing protein 7	500	500	500	500	108466	105649	97597.3	116429
1944	Q7Z6K3	Q7Z6K3	PTAR1_HUMAN	PTAR1	Protein prenyltransferase alpha subunit repeat-containing protein 1	500	500	500	500	114626	93466.6	94996.5	124393
1945	Q8N8J7	Q8N8J7	F241A_HUMAN	FAM241A	Uncharacterized protein FAM241A	500	500	500	500	107443	111517	100244	105395
1946	Q9NW68	Q9NW68	BSDC1_HUMAN	BSDC1	BSD domain-containing protein 1	500	500	500	500	103393	102897	96026.3	121514
1947	Q96LI5	Q96LI5	CNO6L_HUMAN	CNOT6L	CCR4-NOT transcription complex subunit 6-like	500	500	500	500	115063	115624	111278	81344.4
1948	Q7L211	Q7L211	ABHDD_HUMAN	ABHD13	Protein ABHD13	500	500	500	500	133192	111007	119279	59622
1949	Q5JS54	Q5JS54	PSMG4_HUMAN	PSMG4	Proteasome assembly chaperone 4	500	500	500	500	96720.2	101174	87523.8	137179
1950	Q96BY7	Q96BY7	ATG2B_HUMAN	ATG2B	Autophagy-related protein 2 homolog B	500	500	500	500	100595	101614	95603.6	124617
1951	Q13043	Q13043	STK4_HUMAN	STK4	Serine/threonine-protein kinase 4	500	500	500	500	87019.9	102594	107202	124449
1952	Q6ZWT7	Q6ZWT7	MBOA2_HUMAN	MBOAT2	Lysophospholipid acyltransferase 2	500	500	500	500	148247	134965	137137	500
1953	Q8NAT1	Q8NAT1	PMGT2_HUMAN	POMGNT2	Protein O-linked-mannose beta-1,4-N-acetylglucosaminyltransferase 2	500	500	500	500	110814	97237.4	91752.8	120464
1954	P35610	P35610	SOAT1_HUMAN	SOAT1	Sterol O-acyltransferase 1	500	500	500	500	150727	128781	140191	500
1955	Q9NPF0	Q9NPF0	CD320_HUMAN	CD320	CD320 antigen	500	500	500	500	166671	114990	137661	500
1956	Q99501	Q99501	GA2L1_HUMAN	GAS2L1	GAS2-like protein 1	500	500	500	500	142838	140785	135630	500
1957	O75970	O75970	MPDZ_HUMAN	MPDZ	Multiple PDZ domain protein	500	500	500	500	108783	100024	108058	102631
1958	Q9UIW2	P51805;Q9UIW2	PLXA1_HUMAN	PLXNA1	Plexin-A1	500	500	500	500	94956	115582	101189	106832
1959	Q96IV0	Q96IV0	NGLY1_HUMAN	NGLY1	Peptide-N(4)-(N-acetyl-beta-glucosaminyl)asparagine amidase	500	500	500	500	158127	123143	136433	500
1960	Q969J3	Q969J3	BORC5_HUMAN	BORCS5	BLOC-1-related complex subunit 5	500	500	500	500	108597	97384.7	92942.1	118131
1961	Q9UKA4	Q9UKA4	AKA11_HUMAN	AKAP11	A-kinase anchor protein 11	500	500	500	500	103743	93186.1	97454.5	122049
1962	P19634	P19634	SL9A1_HUMAN	SLC9A1	Sodium/hydrogen exchanger 1	500	500	500	500	100801	100130	97238.4	118045
1963	Q8IY18	Q8IY18	SMC5_HUMAN	SMC5	Structural maintenance of chromosomes protein 5	500	500	500	500	120280	74451.6	113436	107954
1964	Q684P5	Q684P5	RPGP2_HUMAN	RAP1GAP2	Rap1 GTPase-activating protein 2	500	500	500	500	124607	79893.5	112619	98880.2
1965	Q9GZX9	Q9GZX9	TWSG1_HUMAN	TWSG1	Twisted gastrulation protein homolog 1	500	500	500	500	151028	151180	112486	500
1966	Q9NQ86	Q9NQ86	TRI36_HUMAN	TRIM36	E3 ubiquitin-protein ligase TRIM36	500	500	500	500	88475.3	114684	96948.7	114629
1967	Q9NVC3	Q9NVC3	S38A7_HUMAN	SLC38A7	Sodium-coupled neutral amino acid transporter 7	500	500	500	500	119085	115776	108210	68432.1
1968	Q8NCE0	Q8NCE0	SEN2_HUMAN	TSEN2	tRNA-splicing endonuclease subunit Sen2	500	500	500	500	105466	96197.4	105063	103203
1969	Q9UQ16	Q9UQ16	DYN3_HUMAN	DNM3	Dynamin-3	500	500	500	500	138320	137972	132320	500
1970	Q86VX2	Q86VX2	COMD7_HUMAN	COMMD7	COMM domain-containing protein 7	500	500	500	500	90917.1	127763	98615.8	91761.7
1971	Q13568	Q13568	IRF5_HUMAN	IRF5	Interferon regulatory factor 5	500	500	500	500	115932	112138	113316	67034.2
1972	Q86SR1	Q86SR1	GLT10_HUMAN	GALNT10	Polypeptide N-acetylgalactosaminyltransferase 10	500	500	500	500	106584	103547	97838.7	100232
1973	Q96RU3	Q96RU3	FNBP1_HUMAN	FNBP1	Formin-binding protein 1	500	500	500	500	115849	116636	109824	64501.6
1974	P51178	P51178	PLCD1_HUMAN	PLCD1	1-phosphatidylinositol 4,5-bisphosphate phosphodiesterase delta-1	500	500	500	500	137688	110978	157520	500
1975	Q9BY67	Q9BY67	CADM1_HUMAN	CADM1	Cell adhesion molecule 1	500	500	500	500	87873.2	100129	100804	117746
1976	Q9UJ04	Q9UJ04	TSYL4_HUMAN	TSPYL4	Testis-specific Y-encoded-like protein 4	500	500	500	500	118930	95972.7	110038	81296.9
1977	Q9Y6I3	Q9Y6I3	EPN1_HUMAN	EPN1	Epsin-1	500	500	500	500	79839.8	91729	97518.5	137047
1978	Q6IC98	Q6IC98	GRAM4_HUMAN	GRAMD4	GRAM domain-containing protein 4	500	500	500	500	85635.4	94627.6	94915.9	130699
1979	C9JI98	C9JI98	TM238_HUMAN	TMEM238	Transmembrane protein 238	500	500	500	500	104873	99488.9	81978.8	118940
1980	Q16626	Q16626	MEA1_HUMAN	MEA1	Male-enhanced antigen 1	500	500	500	500	102473	128231	102834	71140.6
1981	Q8IUH5	Q8IUH5	ZDH17_HUMAN	ZDHHC17	Palmitoyltransferase ZDHHC17	500	500	500	500	121259	84973.4	114562	83660.3
1982	Q9Y5N5	Q9Y5N5	N6MT1_HUMAN	N6AMT1	Methyltransferase N6AMT1	500	500	500	500	136414	124226	127880	15117
1983	O60285	O60285	NUAK1_HUMAN	NUAK1	NUAK family SNF1-like kinase 1	500	500	500	500	122649	112890	70494.9	97473.8
1984	Q5UIP0	Q5UIP0	RIF1_HUMAN	RIF1	Telomere-associated protein RIF1	500	500	500	500	90533.2	90473.3	89929.5	132388
1985	Q96JJ7	Q96JJ7	TMX3_HUMAN	TMX3	Protein disulfide-isomerase TMX3	500	500	500	500	146439	131597	123973	500
1986	Q7L266	Q7L266	ASGL1_HUMAN	ASRGL1	Isoaspartyl peptidase/L-asparaginase	500	500	500	500	95338.9	96468.4	94299.6	116278
1987	P62253	P62253	UB2G1_HUMAN	UBE2G1	Ubiquitin-conjugating enzyme E2 G1	500	500	500	500	131628	150617	118715	500
1988	Q15853	P22415;Q15853	USF2_HUMAN	USF2	Upstream stimulatory factor 2	500	500	500	500	95689.3	87304	113139	105007
1989	P30281	P30281	CCND3_HUMAN	CCND3	G1/S-specific cyclin-D3	500	500	500	500	101324	102243	103661	93592.6
1990	Q13158	Q13158	FADD_HUMAN	FADD	FAS-associated death domain protein	500	500	500	500	147310	118049	134919	500
1991	Q9NYQ6	Q9NYQ6	CELR1_HUMAN	CELSR1	Cadherin EGF LAG seven-pass G-type receptor 1	500	500	500	500	105072	108943	97881.8	87148.5
1992	Q8N5I4	Q8N5I4	DHRSX_HUMAN	DHRSX	Dehydrogenase/reductase SDR family member on chromosome X	500	500	500	500	123891	130380	92596.9	51762
1993	Q96K17	Q96K17	BT3L4_HUMAN	BTF3L4	Transcription factor BTF3 homolog 4	500	500	500	500	162542	90963.3	144518	500
1994	Q16584	Q16584	M3K11_HUMAN	MAP3K11	Mitogen-activated protein kinase kinase kinase 11	500	500	500	500	94152.5	61529.5	124323	118366
1995	O75298	O75298	RTN2_HUMAN	RTN2	Reticulon-2	500	500	500	500	131386	102482	126169	38230.7
1996	Q9Y6D6	Q9Y6D6	BIG1_HUMAN	ARFGEF1	Brefeldin A-inhibited guanine nucleotide-exchange protein 1	500	500	500	500	100974	103702	123070	70401.7
1997	Q6NXT1	Q6NXT1	ANR54_HUMAN	ANKRD54	Ankyrin repeat domain-containing protein 54	500	500	500	500	136188	131196	129686	500
[truncated: 2,911 more rows]

## Sheet: Supplementary Table 2
Supplementary Table 2. List of known HSPB1 interactants detected in our interactome analysis.
No.	Genes		No.	Genes
490	DCTN6		2463	SLC7A5
501	PBK		2540	SLC3A2
598	RPS6KB2		3127	SLC1A5
669	ERBB2		4633	SCRIB
939	PRKCA
1443	DCTN5
1676	KRT3
1832	PTEN
2007	MED29
2057	KRT15
2207	AR
2891	MAPT
2958	PPM1A
3169	PRKCD
3267	RPS6KA3
3353	PARK7
3356	RHOA
3422	EIF4G2
3430	DCTN4
3590	AKT1
3712	CTNNB1
3743	RPS6KA1
4110	SOD1
4413	ZNF24
4425	G6PD
4459	HDAC6
4634	KRT81
4732	TUBB
4879	TUBA4A
4905	TUBB4B

## Sheet: Supplementary Table 3
Supplementary Table 3. List of HSPB1-S3A-interacting proteins.
Enriched in S3A (vs eGFP)
Protein.Group	Protein.Ids	Protein.Names	Genes	First.Protein.Description	EGFP1	EGFP2	EGFP3	EGFP4	S3A1	S3A2	S3A3	S3A4
Q15031	Q15031	SYLM_HUMAN	LARS2	Leucine--tRNA ligase, mitochondrial	500	500	500	500	4083940	500	3276920	4401620
Q96E11	Q96E11	RRFM_HUMAN	MRRF	Ribosome-recycling factor, mitochondrial	500	500	500	500	3381150	500	3124210	2647900
Q14696	Q14696	MESD_HUMAN	MESD	LRP chaperone MESD	500	500	500	500	2835170	3160840	1128610	1054660
P16333	P16333	NCK1_HUMAN	NCK1	Cytoplasmic protein NCK1	500	500	500	500	1833100	4887530	1862980	1676030
O75554	O75554	WBP4_HUMAN	WBP4	WW domain-binding protein 4	500	500	500	500	1696070	500	1926670	1706400
P10515	P10515	ODP2_HUMAN	DLAT	Dihydrolipoyllysine-residue acetyltransferase component of pyruvate dehydrogenase complex, mitochondrial	500	500	500	500	1962420	500	1390000	1358060
Q13217	Q13217	DNJC3_HUMAN	DNAJC3	DnaJ homolog subfamily C member 3	500	500	500	500	1518200	500	1489780	1306640
Q9Y639	Q9Y639	NPTN_HUMAN	NPTN	Neuroplastin	500	500	500	500	1787420	500	1045320	940817
Q5W111	Q5W111	SPRY7_HUMAN	SPRYD7	SPRY domain-containing protein 7	500	500	500	500	1076620	500	1538990	1444910
Q96LR5	P51965;Q969T4;Q96LR5	UB2E2_HUMAN	UBE2E2	Ubiquitin-conjugating enzyme E2 E2	500	500	500	500	1072420	500	1041400	934419
Q9Y570	Q9Y570	PPME1_HUMAN	PPME1	Protein phosphatase methylesterase 1	500	500	500	500	1227120	657374	857540	1050960
O95571	O95571	ETHE1_HUMAN	ETHE1	Persulfide dioxygenase ETHE1, mitochondrial	500	500	500	500	2891980	1663230	1053410	1099480
Q8WVQ1	Q8WVQ1	CANT1_HUMAN	CANT1	Soluble calcium-activated nucleotidase 1	500	500	500	500	903700	500	906480	772319
P49137	P49137	MAPK2_HUMAN	MAPKAPK2	MAP kinase-activated protein kinase 2	500	500	500	500	758346	500	713376	669532
Q8N183	Q8N183	NDUF2_HUMAN	NDUFAF2	NADH dehydrogenase [ubiquinone] 1 alpha subcomplex assembly factor 2	500	500	500	500	810736	500	714094	678734
Q99627	Q99627	CSN8_HUMAN	COPS8	COP9 signalosome complex subunit 8	500	500	500	500	1022040	500	1287880	1022380
Q9H0U4	Q9H0U4	RAB1B_HUMAN	RAB1B	Ras-related protein Rab-1B	500	500	500	500	500	435707	558350	528443
Q15041	Q15041	AR6P1_HUMAN	ARL6IP1	ADP-ribosylation factor-like protein 6-interacting protein 1	500	500	500	500	1007590	500	825151	635469
Q13751	Q13751	LAMB3_HUMAN	LAMB3	Laminin subunit beta-3	500	500	500	500	1770730	500	1903180	1931590
Q96T60	Q96T60	PNKP_HUMAN	PNKP	Bifunctional polynucleotide phosphatase/kinase	500	500	500	500	1760630	3513560	801646	699551
P51688	P51688	SPHM_HUMAN	SGSH	N-sulphoglucosamine sulphohydrolase	500	500	500	500	423161	500	758927	652317
Q96BP3	Q96BP3	PPWD1_HUMAN	PPWD1	Peptidylprolyl isomerase domain and WD repeat-containing protein 1	500	500	500	500	1010950	500	928541	940898
Q6PD74	Q6PD74	AAGAB_HUMAN	AAGAB	Alpha- and gamma-adaptin-binding protein p34	500	500	500	500	1164690	500	944857	820337
P38936	P38936	CDN1A_HUMAN	CDKN1A	Cyclin-dependent kinase inhibitor 1	500	500	500	500	2263360	500	1428850	2121380
Q96GK7	Q96GK7;Q6P2I3	FAH2A_HUMAN	FAHD2A	Fumarylacetoacetate hydrolase domain-containing protein 2A	500	500	500	500	625204	500	783151	687383
Q8NFQ8	Q8NFQ8	TOIP2_HUMAN	TOR1AIP2	Torsin-1A-interacting protein 2	500	500	500	500	986244	500	608007	625227
P11310	P11310	ACADM_HUMAN	ACADM	Medium-chain specific acyl-CoA dehydrogenase, mitochondrial	500	500	500	500	940313	500	593046	608388
P24593	P24593	IBP5_HUMAN	IGFBP5	Insulin-like growth factor-binding protein 5	500	500	500	500	4496590	6061070	1718690	1918500
Q9GZT8	Q9GZT8	NIF3L_HUMAN	NIF3L1	NIF3-like protein 1	500	500	500	500	786288	500	719603	625301
Q8TEM1	Q8TEM1	PO210_HUMAN	NUP210	Nuclear pore membrane glycoprotein 210	500	500	500	500	1024970	500	596598	601372
Q5HYI8	Q5HYI8	RABL3_HUMAN	RABL3	Rab-like protein 3	500	500	500	500	1246550	500	744131	716787
P54764	P54753;P54762;P54764;Q9UF33	EPHA4_HUMAN	EPHA4	Ephrin type-A receptor 4	500	500	500	500	500	1162720	779662	758706
O75717	O75717	WDHD1_HUMAN	WDHD1	WD repeat and HMG-box DNA-binding protein 1	500	500	500	500	1070220	500	700655	628219
Q9Y276	Q9Y276	BCS1_HUMAN	BCS1L	Mitochondrial chaperone BCS1	500	500	500	500	1149920	2467600	556419	582424
Q8N8N7	Q8N8N7	PTGR2_HUMAN	PTGR2	Prostaglandin reductase 2	500	500	500	500	882910	500	978053	696394
O14907	O14907	TX1B3_HUMAN	TAX1BP3	Tax1-binding protein 3	500	500	500	500	1335650	703333	579585	489591
Q9H0C8	Q9H0C8	ILKAP_HUMAN	ILKAP	Integrin-linked kinase-associated serine/threonine phosphatase 2C	500	500	500	500	523967	500	576914	556736
Q9Y2X7	Q14161;Q9Y2X7	GIT1_HUMAN	GIT1	ARF GTPase-activating protein GIT1	500	500	500	500	1409630	500	796909	875490
O94888	O94888	UBXN7_HUMAN	UBXN7	UBX domain-containing protein 7	500	500	500	500	607994	1797660	703526	656148
P21283	P21283	VATC1_HUMAN	ATP6V1C1	V-type proton ATPase subunit C 1	500	500	500	500	1633220	736465	707292	615614
O60830	O60830	TI17B_HUMAN	TIMM17B	Mitochondrial import inner membrane translocase subunit Tim17-B	500	500	500	500	2084350	2698270	509526	445414
Q5TFE4	Q5TFE4	NT5D1_HUMAN	NT5DC1	5'-nucleotidase domain-containing protein 1	500	500	500	500	401793	500	444834	409363
Q12792	Q12792	TWF1_HUMAN	TWF1	Twinfilin-1	500	500	500	500	539518	1442090	372515	309855
Q99797	Q99797	MIPEP_HUMAN	MIPEP	Mitochondrial intermediate peptidase	500	500	500	500	537667	500	434495	396087
Q9ULT8	Q9ULT8	HECD1_HUMAN	HECTD1	E3 ubiquitin-protein ligase HECTD1	500	500	500	500	701943	500	491851	518709
P49914	P49914	MTHFS_HUMAN	MTHFS	5-formyltetrahydrofolate cyclo-ligase	500	500	500	500	465289	880220	568277	516081
Q6UX53	Q6UX53	MET7B_HUMAN	METTL7B	Thiol S-methyltransferase METTL7B	500	500	500	500	257172	500	376105	318333
Q6ZNJ1	Q6ZNJ1	NBEL2_HUMAN	NBEAL2	Neurobeachin-like protein 2	500	500	500	500	500	510690	443320	431545
P50579	P50579	MAP2_HUMAN	METAP2	Methionine aminopeptidase 2	500	500	500	500	743696	500	472024	453166
P49840	P49840	GSK3A_HUMAN	GSK3A	Glycogen synthase kinase-3 alpha	500	500	500	500	979666	1577860	772172	690625
Q9NPR2	Q9NPR2	SEM4B_HUMAN	SEMA4B	Semaphorin-4B	500	500	500	500	1458630	2304370	567499	570505
Q9UI12	Q9UI12	VATH_HUMAN	ATP6V1H	V-type proton ATPase subunit H	500	500	500	500	649312	500	366238	346717
Q9NVA1	Q9NVA1	UQCC1_HUMAN	UQCC1	Ubiquinol-cytochrome-c reductase complex assembly factor 1	500	500	500	500	420222	500	348105	316373
Q7Z478	Q7Z478	DHX29_HUMAN	DHX29	ATP-dependent RNA helicase DHX29	500	500	500	500	837252	2170640	602109	572672
P09669	P09669	COX6C_HUMAN	COX6C	Cytochrome c oxidase subunit 6C	500	500	500	500	534314	500	318760	343306
O60645	O60645	EXOC3_HUMAN	EXOC3	Exocyst complex component 3	500	500	500	500	1485270	1557210	477554	490713
P13473	P13473	LAMP2_HUMAN	LAMP2	Lysosome-associated membrane glycoprotein 2	500	500	500	500	500	1908830	1075040	918440
Q9Y5Y6	Q9Y5Y6	ST14_HUMAN	ST14	Suppressor of tumorigenicity 14 protein	500	500	500	500	653368	1776970	411932	403308
P13498	P13498	CY24A_HUMAN	CYBA	Cytochrome b-245 light chain	500	500	500	500	342714	500	555311	422990
P55809	P55809	SCOT1_HUMAN	OXCT1	Succinyl-CoA:3-ketoacid coenzyme A transferase 1, mitochondrial	500	500	500	500	554771	1078200	272935	226042
P61020	P61020	RAB5B_HUMAN	RAB5B	Ras-related protein Rab-5B	500	500	500	500	566323	500	668366	568095
Q9NUY8	Q9NUY8	TBC23_HUMAN	TBC1D23	TBC1 domain family member 23	500	500	500	500	669097	500	503437	474591
O60487	O60487	MPZL2_HUMAN	MPZL2	Myelin protein zero-like protein 2	500	500	500	500	924448	1634350	344232	418458
Q5TDH0	Q5TDH0	DDI2_HUMAN	DDI2	Protein DDI1 homolog 2	500	500	500	500	771559	500	516076	413273
Q7Z6K5	Q7Z6K5	ARPIN_HUMAN	ARPIN	Arpin	500	500	500	500	944106	867307	464099	442356
Q06546	Q06546	GABPA_HUMAN	GABPA	GA-binding protein alpha chain	500	500	500	500	512856	500	576618	469183
Q9BWS9	Q9BWS9	CHID1_HUMAN	CHID1	Chitinase domain-containing protein 1	500	500	500	500	165726	500	401388	339735
Q9H4A5	Q9H4A5	GLP3L_HUMAN	GOLPH3L	Golgi phosphoprotein 3-like	500	500	500	500	360013	500	427342	399285
Q9UHQ4	Q9UHQ4	BAP29_HUMAN	BCAP29	B-cell receptor-associated protein 29	500	500	500	500	572005	500	404526	394058
P59780	P59780	AP3S2_HUMAN	AP3S2	AP-3 complex subunit sigma-2	500	500	500	500	643874	500	492178	503249
Q9BSY4	Q9BSY4	CHCH5_HUMAN	CHCHD5	Coiled-coil-helix-coiled-coil-helix domain-containing protein 5	500	500	500	500	502970	500	326680	359783
Q86WA6	Q86WA6	BPHL_HUMAN	BPHL	Valacyclovir hydrolase	500	500	500	500	262284	500	314385	285107
O75792	O75792	RNH2A_HUMAN	RNASEH2A	Ribonuclease H2 subunit A	500	500	500	500	1127290	1918190	408070	368577
Q8IYI6	Q8IYI6	EXOC8_HUMAN	EXOC8	Exocyst complex component 8	500	500	500	500	1063550	2245540	435370	474347
Q9NRY4	Q9NRY4	RHG35_HUMAN	ARHGAP35	Rho GTPase-activating protein 35	500	500	500	500	860368	1856530	379148	406423
Q9H0V9	Q9H0V9	LMA2L_HUMAN	LMAN2L	VIP36-like protein	500	500	500	500	645360	500	329539	368448
Q9BZL1	Q9BZL1	UBL5_HUMAN	UBL5	Ubiquitin-like protein 5	500	500	500	500	743407	500	378812	379610
O15254	O15254	ACOX3_HUMAN	ACOX3	Peroxisomal acyl-coenzyme A oxidase 3	500	500	500	500	682350	1727950	501051	337958
Q8IWA4	Q8IWA4	MFN1_HUMAN	MFN1	Mitofusin-1	500	500	500	500	349825	500	314890	237388
Q00613	Q00613	HSF1_HUMAN	HSF1	Heat shock factor protein 1	500	500	500	500	523244	500	406395	441686
Q9BWH2	Q9BWH2	FUND2_HUMAN	FUNDC2	FUN14 domain-containing protein 2	500	500	500	500	265867	500	272623	228805
P47895	P47895	AL1A3_HUMAN	ALDH1A3	Aldehyde dehydrogenase family 1 member A3	500	500	500	500	536965	500	586177	531061
P60520	P60520	GBRL2_HUMAN	GABARAPL2	Gamma-aminobutyric acid receptor-associated protein-like 2	500	500	500	500	290641	500	393689	445963
Q9HD26	Q9HD26	GOPC_HUMAN	GOPC	Golgi-associated PDZ and coiled-coil motif-containing protein	500	500	500	500	601234	500	316287	347699
P61006	P61006	RAB8A_HUMAN	RAB8A	Ras-related protein Rab-8A	500	500	500	500	216676	500	410363	388798
Q13451	Q13451	FKBP5_HUMAN	FKBP5	Peptidyl-prolyl cis-trans isomerase FKBP5	500	500	500	500	561446	500	404603	349743
Q9NZC7	Q9NZC7	WWOX_HUMAN	WWOX	WW domain-containing oxidoreductase	500	500	500	500	570578	500	497319	420985
Q9UGM6	Q9UGM6	SYWM_HUMAN	WARS2	Tryptophan--tRNA ligase, mitochondrial	500	500	500	500	443894	1317840	414459	448666
Q8WZA9	Q8WZA9	IRGQ_HUMAN	IRGQ	Immunity-related GTPase family Q protein	500	500	500	500	530983	500	338135	351600
Q9H2H9	Q9H2H9	S38A1_HUMAN	SLC38A1	Sodium-coupled neutral amino acid symporter 1	500	500	500	500	497636	500	319028	321339
Q9BW91	Q9BW91	NUDT9_HUMAN	NUDT9	ADP-ribose pyrophosphatase, mitochondrial	500	500	500	500	652637	500	331035	321278
Q9H173	Q9H173	SIL1_HUMAN	SIL1	Nucleotide exchange factor SIL1	500	500	500	500	597314	500	312912	334198
O95819	O95819;Q8N4C8;Q9UKE5	M4K4_HUMAN	MAP4K4	Mitogen-activated protein kinase kinase kinase kinase 4	500	500	500	500	639645	500	448597	476042
Q6P4E1	Q6P4E1	GOLM2_HUMAN	GOLM2	Protein GOLM2	500	500	500	500	356179	500	309833	273886
Q6NVY1	Q6NVY1	HIBCH_HUMAN	HIBCH	3-hydroxyisobutyryl-CoA hydrolase, mitochondrial	500	500	500	500	431407	500	283056	256263
Q9NVI1	Q9NVI1	FANCI_HUMAN	FANCI	Fanconi anemia group I protein	500	500	500	500	362926	500	317418	322464
Q9P0I2	Q9P0I2	EMC3_HUMAN	EMC3	ER membrane protein complex subunit 3	500	500	500	500	1314610	582057	354865	447814
Q92506	Q92506	DHB8_HUMAN	HSD17B8	(3R)-3-hydroxyacyl-CoA dehydrogenase	500	500	500	500	320876	500	384291	353352
O43709	O43709	BUD23_HUMAN	BUD23	Probable 18S rRNA (guanine-N(7))-methyltransferase	500	500	500	500	337869	500	631927	707247
Q8TDZ2	Q8TDZ2	MICA1_HUMAN	MICAL1	[F-actin]-monooxygenase MICAL1	500	500	500	500	341719	500	351666	320857
P80303	P80303	NUCB2_HUMAN	NUCB2	Nucleobindin-2	500	500	500	500	400647	500	287964	218304
Q8N5M9	Q8N5M9	JAGN1_HUMAN	JAGN1	Protein jagunal homolog 1	500	500	500	500	334232	500	315495	325866
P49407	P49407	ARRB1_HUMAN	ARRB1	Beta-arrestin-1	500	500	500	500	610817	500	403064	413516
Q8NCC3	Q8NCC3	PAG15_HUMAN	PLA2G15	Phospholipase A2 group XV	500	500	500	500	308311	500	348104	270660
P11274	P11274	BCR_HUMAN	BCR	Breakpoint cluster region protein	500	500	500	500	569055	500	345475	343107
Q86X10	Q86X10	RLGPB_HUMAN	RALGAPB	Ral GTPase-activating protein subunit beta	500	500	500	500	534584	500	374181	338476
Q14746	Q14746	COG2_HUMAN	COG2	Conserved oligomeric Golgi complex subunit 2	500	500	500	500	707187	500	388018	423585
Q86UU0	Q86UU0	BCL9L_HUMAN	BCL9L	B-cell CLL/lymphoma 9-like protein	500	500	500	500	536795	1328980	395388	386126
Q9H082	Q9H082	RB33B_HUMAN	RAB33B	Ras-related protein Rab-33B	500	500	500	500	488578	500	284514	276226
Q8IW45	Q8IW45	NNRD_HUMAN	NAXD	ATP-dependent (S)-NAD(P)H-hydrate dehydratase	500	500	500	500	569493	500	454244	509659
Q12857	Q12857	NFIA_HUMAN	NFIA	Nuclear factor 1 A-type	500	500	500	500	670028	500	424204	461035
Q9H3Z4	Q9H3Z4	DNJC5_HUMAN	DNAJC5	DnaJ homolog subfamily C member 5	500	500	500	500	301491	500	291885	253521
Q9H9C1	Q9H9C1	SPE39_HUMAN	VIPAS39	Spermatogenesis-defective protein 39 homolog	500	500	500	500	726644	1669330	371075	329747
Q14155	Q14155	ARHG7_HUMAN	ARHGEF7	Rho guanine nucleotide exchange factor 7	500	500	500	500	517377	500	396369	357625
Q92620	Q92620	PRP16_HUMAN	DHX38	Pre-mRNA-splicing factor ATP-dependent RNA helicase PRP16	500	500	500	500	561814	500	381249	383833
P26572	P26572	MGAT1_HUMAN	MGAT1	Alpha-1,3-mannosyl-glycoprotein 2-beta-N-acetylglucosaminyltransferase	500	500	500	500	452596	500	300876	300351
Q92643	Q92643	GPI8_HUMAN	PIGK	GPI-anchor transamidase	500	500	500	500	292263	500	239342	502682
Q8WWH5	Q8WWH5	TRUB1_HUMAN	TRUB1	Pseudouridylate synthase TRUB1	500	500	500	500	643927	500	380913	387822
Q03154	Q03154	ACY1_HUMAN	ACY1	Aminoacylase-1	500	500	500	500	183133	792794	325439	277350
O94923	O94923	GLCE_HUMAN	GLCE	D-glucuronyl C5-epimerase	500	500	500	500	357906	500	226250	308164
Q15274	Q15274	NADC_HUMAN	QPRT	Nicotinate-nucleotide pyrophosphorylase [carboxylating]	500	500	500	500	331585	500	266041	210786
Q96QC0	Q96QC0	PP1RA_HUMAN	PPP1R10	Serine/threonine-protein phosphatase 1 regulatory subunit 10	500	500	500	500	317637	500	396151	381732
Q92572	Q92572	AP3S1_HUMAN	AP3S1	AP-3 complex subunit sigma-1	500	500	500	500	530173	500	331606	294084
Q9Y371	Q9Y371	SHLB1_HUMAN	SH3GLB1	Endophilin-B1	500	500	500	500	555415	500	294718	281930
Q13277	Q13277	STX3_HUMAN	STX3	Syntaxin-3	500	500	500	500	339499	500	364587	321188
Q969W9	Q969W9	PMEPA_HUMAN	PMEPA1	Protein TMEPAI	500	500	500	500	346507	1053860	302711	340137
O75410	O75410	TACC1_HUMAN	TACC1	Transforming acidic coiled-coil-containing protein 1	500	500	500	500	567605	910586	253067	206356
Q05209	Q05209	PTN12_HUMAN	PTPN12	Tyrosine-protein phosphatase non-receptor type 12	500	500	500	500	432892	500	535948	356515
P08473	P08473	NEP_HUMAN	MME	Neprilysin	500	500	500	500	203501	500	290053	186225
O75054	O75054	IGSF3_HUMAN	IGSF3	Immunoglobulin superfamily member 3	500	500	500	500	471735	500	284265	250180
Q9Y5B0	Q9Y5B0	CTDP1_HUMAN	CTDP1	RNA polymerase II subunit A C-terminal domain phosphatase	500	500	500	500	313783	500	316299	248056
P15923	P15923	TFE2_HUMAN	TCF3	Transcription factor E2-alpha	500	500	500	500	742670	500	555153	365819
Q9C0C4	Q9C0C4	SEM4C_HUMAN	SEMA4C	Semaphorin-4C	500	500	500	500	469955	1104620	227766	228412
Q92995	Q92995	UBP13_HUMAN	USP13	Ubiquitin carboxyl-terminal hydrolase 13	500	500	500	500	263549	500	236229	278537
Q9UGI8	Q9UGI8	TES_HUMAN	TES	Testin	500	500	500	500	185578	500	253221	209561
P11441	P11441	UBL4A_HUMAN	UBL4A	Ubiquitin-like protein 4A	500	500	500	500	306199	520014	306590	234793
Q92597	Q92597	NDRG1_HUMAN	NDRG1	Protein NDRG1	500	500	500	500	784337	1344220	326529	301839
Q13268	Q13268	DHRS2_HUMAN	DHRS2	Dehydrogenase/reductase SDR family member 2, mitochondrial	500	500	500	500	517630	500	412930	359975
Q8TC07	Q8TC07	TBC15_HUMAN	TBC1D15	TBC1 domain family member 15	500	500	500	500	318474	500	246067	260818
Q9NW82	Q9NW82	WDR70_HUMAN	WDR70	WD repeat-containing protein 70	500	500	500	500	361326	500	241416	221805
O43639	O43639	NCK2_HUMAN	NCK2	Cytoplasmic protein NCK2	500	500	500	500	613555	1228990	341882	344950
Q9NRX5	Q9NRX5	SERC1_HUMAN	SERINC1	Serine incorporator 1	500	500	500	500	97715.6	500	194902	162321
Q5VTL8	Q5VTL8	PR38B_HUMAN	PRPF38B	Pre-mRNA-splicing factor 38B	500	500	500	500	238825	500	273643	186734
Q8NCE2	Q8NCE2	MTMRE_HUMAN	MTMR14	Myotubularin-related protein 14	500	500	500	500	312235	500	482989	430550
Q9NRD5	Q9NRD5	PICK1_HUMAN	PICK1	PRKCA-binding protein	500	500	500	500	907282	1577020	375709	218858
P20933	P20933	ASPG_HUMAN	AGA	N(4)-(beta-N-acetylglucosaminyl)-L-asparaginase	500	500	500	500	349065	500	258027	206529
P30260	P30260	CDC27_HUMAN	CDC27	Cell division cycle protein 27 homolog	500	500	500	500	400363	500	301205	324115
Q9Y4K4	Q9Y4K4	M4K5_HUMAN	MAP4K5	Mitogen-activated protein kinase kinase kinase kinase 5	500	500	500	500	370433	954668	264289	222014
Q9NR33	Q9NR33	DPOE4_HUMAN	POLE4	DNA polymerase epsilon subunit 4	500	500	500	500	453443	796370	263639	402107
Q9NYV4	Q9NYV4	CDK12_HUMAN	CDK12	Cyclin-dependent kinase 12	500	500	500	500	378049	500	306026	279605
P78536	P78536	ADA17_HUMAN	ADAM17	Disintegrin and metalloproteinase domain-containing protein 17	500	500	500	500	391220	500	276811	234786
Q96EC8	Q96EC8	YIPF6_HUMAN	YIPF6	Protein YIPF6	500	500	500	500	597609	911630	277395	194205
O43314	O43314	VIP2_HUMAN	PPIP5K2	Inositol hexakisphosphate and diphosphoinositol-pentakisphosphate kinase 2	500	500	500	500	384973	500	265990	259981
Q14689	Q14689	DIP2A_HUMAN	DIP2A	Disco-interacting protein 2 homolog A	500	500	500	500	438086	500	253971	228481
Q14789	Q14789	GOGB1_HUMAN	GOLGB1	Golgin subfamily B member 1	500	500	500	500	189566	500	249354	207750
Q16656	Q16656	NRF1_HUMAN	NRF1	Nuclear respiratory factor 1	500	500	500	500	401734	1213590	352563	347403
Q96SZ5	Q96SZ5	AEDO_HUMAN	ADO	2-aminoethanethiol dioxygenase	500	500	500	500	285758	562972	148708	174631
Q9H1Y0	Q9H1Y0	ATG5_HUMAN	ATG5	Autophagy protein 5	500	500	500	500	175523	500	201110	197959
Q9NQE9	Q9NQE9	HINT3_HUMAN	HINT3	Adenosine 5'-monophosphoramidase HINT3	500	500	500	500	130486	500	158938	130112
O95248	O95248;Q86WG5	MTMR5_HUMAN	SBF1	Myotubularin-related protein 5	500	500	500	500	368813	500	399938	371885
Q96F44	Q96F44	TRI11_HUMAN	TRIM11	E3 ubiquitin-protein ligase TRIM11	500	500	500	500	404783	500	269250	267006
O95873	O95873	CF047_HUMAN	C6orf47	Uncharacterized protein C6orf47	500	500	500	500	253258	645045	184222	208671
Q9HA92	Q9HA92	RSAD1_HUMAN	RSAD1	Radical S-adenosyl methionine domain-containing protein 1, mitochondrial	500	500	500	500	509734	1208320	345156	382131
P57076	P57076	CF298_HUMAN	CFAP298	Cilia- and flagella-associated protein 298	500	500	500	500	144597	500	188098	161329
P78549	P78549	NTH_HUMAN	NTHL1	Endonuclease III-like protein 1	500	500	500	500	463746	500	310950	366174
Q9UBG0	Q9UBG0	MRC2_HUMAN	MRC2	C-type mannose receptor 2	500	500	500	500	152564	500	180619	151632
Q9BRQ0	Q9BRQ0	PYGO2_HUMAN	PYGO2	Pygopus homolog 2	500	500	500	500	557193	500	389809	270269
Q96B49	Q96B49	TOM6_HUMAN	TOMM6	Mitochondrial import receptor subunit TOM6 homolog	500	500	500	500	1023710	1949470	678075	1223990
P43353	P43353	AL3B1_HUMAN	ALDH3B1	Aldehyde dehydrogenase family 3 member B1	500	500	500	500	508604	500	334773	345303
Q9UKG9	Q9UKG9	OCTC_HUMAN	CROT	Peroxisomal carnitine O-octanoyltransferase	500	500	500	500	265780	500	130806	155209
Q8TDW5	Q8TDW5	SYTL5_HUMAN	SYTL5	Synaptotagmin-like protein 5	500	500	500	500	461714	958050	211050	216204
Q9H1E3	Q9H1E3	NUCKS_HUMAN	NUCKS1	Nuclear ubiquitous casein and cyclin-dependent kinase substrate 1	500	500	500	500	392265	500	194695	243161
Q7Z4Q2	Q7Z4Q2	HEAT3_HUMAN	HEATR3	HEAT repeat-containing protein 3	500	500	500	500	145104	500	238890	260193
P00813	P00813	ADA_HUMAN	ADA	Adenosine deaminase	500	500	500	500	500	370689	181815	209564
Q9NVX7	Q9NVX7	KBTB4_HUMAN	KBTBD4	Kelch repeat and BTB domain-containing protein 4	500	500	500	500	232966	500	113009	186656
Q92805	Q92805	GOGA1_HUMAN	GOLGA1	Golgin subfamily A member 1	500	500	500	500	215529	525020	180133	160832
Q9UPN7	Q9UPN7	PP6R1_HUMAN	PPP6R1	Serine/threonine-protein phosphatase 6 regulatory subunit 1	500	500	500	500	343469	500	198107	164887
Q9H6A0	Q9H6A0	DEN2D_HUMAN	DENND2D	DENN domain-containing protein 2D	500	500	500	500	141107	500	115530	180705
Q96EM0	Q96EM0	T3HPD_HUMAN	L3HYPDH	Trans-3-hydroxy-L-proline dehydratase	500	500	500	500	189212	500	301623	299812
Q9Y653	Q9Y653	AGRG1_HUMAN	ADGRG1	Adhesion G-protein coupled receptor G1	500	500	500	500	202276	500	176671	145181
Q5TAQ9	Q5TAQ9	DCAF8_HUMAN	DCAF8	DDB1- and CUL4-associated factor 8	500	500	500	500	122931	500	152024	195998
P11171	P11171	EPB41_HUMAN	EPB41	Protein 4.1	500	500	500	500	271837	547377	167767	186667
O15111	O15111	IKKA_HUMAN	CHUK	Inhibitor of nuclear factor kappa-B kinase subunit alpha	500	500	500	500	94109.2	500	110115	166809
Q8WUD1	Q8WUD1	RAB2B_HUMAN	RAB2B	Ras-related protein Rab-2B	500	500	500	500	265979	500	161906	138456
Q15018	Q15018	ABRX2_HUMAN	ABRAXAS2	BRISC complex subunit Abraxas 2	500	500	500	500	247054	500	192538	190609
Q15121	Q15121	PEA15_HUMAN	PEA15	Astrocytic phosphoprotein PEA-15	500	500	500	500	277233	500	165577	171948
Q8N5I9	Q8N5I9	NOPC1_HUMAN	NOPCHAP1	NOP protein chaperone 1	500	500	500	500	217215	500	95266.5	130600
Q9BTE1	Q9BTE1	DCTN5_HUMAN	DCTN5	Dynactin subunit 5	500	500	500	500	298643	500	227189	197663
Q9H6K5	Q9H6K5	PRR36_HUMAN	PRR36	Proline-rich protein 36	500	500	500	500	506597	1002830	211071	193034
Q7Z4S6	Q7Z4S6	KI21A_HUMAN	KIF21A	Kinesin-like protein KIF21A	500	500	500	500	330300	723319	176383	142120
Q9BQE5	Q9BQE5	APOL2_HUMAN	APOL2	Apolipoprotein L2	500	500	500	500	85363.4	500	83440.2	87566.5
Q8WV22	Q8WV22	NSE1_HUMAN	NSMCE1	Non-structural maintenance of chromosomes element 1 homolog	500	500	500	500	109450	500	83754.3	127494
O43819	O43819	SCO2_HUMAN	SCO2	Protein SCO2 homolog, mitochondrial	500	500	500	500	175757	425399	136458	105378
Q9H0H0	Q9H0H0	INT2_HUMAN	INTS2	Integrator complex subunit 2	500	500	500	500	92209.5	314320	84313.6	87193.7
Q6PHR2	Q6PHR2	ULK3_HUMAN	ULK3	Serine/threonine-protein kinase ULK3	500	500	500	500	212759	500	186899	85050.4
P10301	P10301	RRAS_HUMAN	RRAS	Ras-related protein R-Ras	500	500	500	500	159686	500	139465	107208
Q9NPL8	Q9NPL8	TIDC1_HUMAN	TIMMDC1	Complex I assembly factor TIMMDC1, mitochondrial	500	500	500	500	60335.5	500	135099	118451
Q9NRN7	Q9NRN7	ADPPT_HUMAN	AASDHPPT	L-aminoadipate-semialdehyde dehydrogenase-phosphopantetheinyl transferase	500	500	500	500	125301	500	117931	89603.3
Q5SRH9	Q5SRH9	TT39A_HUMAN	TTC39A	Tetratricopeptide repeat protein 39A	500	500	500	500	96535.3	500	148554	100367
Q9NW81	Q9NW81	DMAC2_HUMAN	DMAC2	Distal membrane-arm assembly complex protein 2	500	500	500	500	111130	500	176523	139242
Q9Y5Y5	Q9Y5Y5	PEX16_HUMAN	PEX16	Peroxisomal membrane protein PEX16	500	500	500	500	110102	500	87311.7	91751.1
Q9P0J7	Q9P0J7	KCMF1_HUMAN	KCMF1	E3 ubiquitin-protein ligase KCMF1	500	500	500	500	84788.1	500	83392.5	76725.2
O95832	O95832	CLD1_HUMAN	CLDN1	Claudin-1	500	500	500	500	140176	500	141917	138030
O60513	O60513	B4GT4_HUMAN	B4GALT4	Beta-1,4-galactosyltransferase 4	500	500	500	500	119034	500	92807.4	92581.7
Q9H1K4	Q9H1K4	GHC2_HUMAN	SLC25A18	Mitochondrial glutamate carrier 2	500	500	500	500	91532.6	500	134213	95535.3
Q9NVC3	Q9NVC3	S38A7_HUMAN	SLC38A7	Sodium-coupled neutral amino acid transporter 7	500	500	500	500	500	456743	347046	188347
Q15853	P22415;Q15853	USF2_HUMAN	USF2	Upstream stimulatory factor 2	500	500	500	500	149799	500	93521.8	97691.9
Q8N357	Q8N357	S35F6_HUMAN	SLC35F6	Solute carrier family 35 member F6	500	500	500	500	86979.9	500	80415.2	87624.7
P16220	P16220;P18846	CREB1_HUMAN	CREB1	Cyclic AMP-responsive element-binding protein 1	500	500	500	500	96589.6	500	70054.8	108717
Q9BTV5	Q9BTV5	FSD1_HUMAN	FSD1	Fibronectin type III and SPRY domain-containing protein 1	500	500	500	500	171420	219426	90098.2	52813.2
Q8NEZ4	Q8NEZ4	KMT2C_HUMAN	KMT2C	Histone-lysine N-methyltransferase 2C	500	500	500	500	73487.7	500	61252.4	70137
Q5VZF2	Q5VZF2	MBNL2_HUMAN	MBNL2	Muscleblind-like protein 2	500	500	500	500	71871.2	500	77954.5	110133
Q9Y2V2	Q9Y2V2	CHSP1_HUMAN	CARHSP1	Calcium-regulated heat-stable protein 1	500	500	500	47865.9	500	1541560	1048870	986375
Q9Y3Q3	Q9Y3Q3	TMED3_HUMAN	TMED3	Transmembrane emp24 domain-containing protein 3	500	500	500	35269.5	609696	500	751159	748658
Q9Y617	Q9Y617	SERC_HUMAN	PSAT1	Phosphoserine aminotransferase	500	500	500	27356.8	843047	500	654735	610909
Q00796	Q00796	DHSO_HUMAN	SORD	Sorbitol dehydrogenase	500	500	500	30603.2	386512	500	609718	517185
Q9BXW7	Q9BXW7	HDHD5_HUMAN	HDHD5	Haloacid dehalogenase-like hydrolase domain-containing 5	500	500	500	69630.1	1978930	857529	1202110	1162580
Q15363	Q15363	TMED2_HUMAN	TMED2	Transmembrane emp24 domain-containing protein 2	500	500	500	92645.4	741218	500	946806	739743
P10321	P10321	HLAC_HUMAN	HLA-C	HLA class I histocompatibility antigen, C alpha chain	500	500	500	64871.3	956886	500	538142	563403
O43676	O43676	NDUB3_HUMAN	NDUFB3	NADH dehydrogenase [ubiquinone] 1 beta subcomplex subunit 3	500	500	500	85647.2	1833940	500	1169470	946224
Q9BTZ2	Q9BTZ2;P0CG22	DHRS4_HUMAN	DHRS4	Dehydrogenase/reductase SDR family member 4	500	500	500	83748.2	922404	500	1018010	953607
Q9UHD1	Q9UHD1	CHRD1_HUMAN	CHORDC1	Cysteine and histidine-rich domain-containing protein 1	500	500	500	35642.1	790437	500	495719	475941
Q00765	Q00765	REEP5_HUMAN	REEP5	Receptor expression-enhancing protein 5	500	500	500	198599	3811400	1175510	2220030	2033730
P04179	P04179	SODM_HUMAN	SOD2	Superoxide dismutase [Mn], mitochondrial	500	500	500	87781.1	989628	1433280	1351250	1033380
P29762	P29762	RABP1_HUMAN	CRABP1	Cellular retinoic acid-binding protein 1	500	500	500	131750	2515670	2952690	1566230	1385730
Q15293	Q15293	RCN1_HUMAN	RCN1	Reticulocalbin-1	500	500	500	119831	2980420	6437710	1347810	1474170
Q9Y6M9	Q9Y6M9	NDUB9_HUMAN	NDUFB9	NADH dehydrogenase [ubiquinone] 1 beta subcomplex subunit 9	500	500	500	64197.2	1639200	500	931373	819159
Q8IZ81	Q8IZ81	ELMD2_HUMAN	ELMOD2	ELMO domain-containing protein 2	500	500	500	28844.2	255927	500	354553	390839
P14314	P14314	GLU2B_HUMAN	PRKCSH	Glucosidase 2 subunit beta	500	500	500	741292	7519500	8800500	8456220	8813910
Q13505	Q13505	MTX1_HUMAN	MTX1	Metaxin-1	500	500	500	47954.1	1142640	2626930	547902	544114
P32322	P32322	P5CR1_HUMAN	PYCR1	Pyrroline-5-carboxylate reductase 1, mitochondrial	500	500	500	205764	1569630	1481880	2272810	2046170
Q96L92	Q96L92	SNX27_HUMAN	SNX27	Sorting nexin-27	500	500	153983	500	2314770	2151850	1892730	2072200
Q6P587	Q6P587	FAHD1_HUMAN	FAHD1	Acylpyruvase FAHD1, mitochondrial	500	500	500	335096	6063350	6179940	3931840	4892800
P50213	P50213	IDH3A_HUMAN	IDH3A	Isocitrate dehydrogenase [NAD] subunit alpha, mitochondrial	500	500	500	447459	4641830	3458240	4557040	4445700
Q9NR19	Q9NR19	ACSA_HUMAN	ACSS2	Acetyl-coenzyme A synthetase, cytoplasmic	500	500	500	19891.7	432500	500	286288	272842
Q9BVK6	Q9BVK6	TMED9_HUMAN	TMED9	Transmembrane emp24 domain-containing protein 9	500	500	500	339050	11247700	3825850	2822340	2757330
O75390	O75390	CISY_HUMAN	CS	Citrate synthase, mitochondrial	500	500	500	2794600	9904130	7250740	26543800	25332800
P49821	P49821	NDUV1_HUMAN	NDUFV1	NADH dehydrogenase [ubiquinone] flavoprotein 1, mitochondrial	500	500	500	194354	4707620	4714430	1974190	1804090
Q6UW68	Q6UW68	TM205_HUMAN	TMEM205	Transmembrane protein 205	500	500	500	546842	5116330	500	4583560	4133810
Q9UBQ0	Q9UBQ0	VPS29_HUMAN	VPS29	Vacuolar protein sorting-associated protein 29	500	500	500	91897.8	2445520	3844310	1150820	1070320
P13693	P13693;Q56UQ5	TCTP_HUMAN	TPT1	Translationally-controlled tumor protein	500	500	124007	417230	3002060	3543480	3257090	2564250
Q9NR45	Q9NR45	SIAS_HUMAN	NANS	Sialic acid synthase	500	500	500	321998	1745700	500	3371130	3143590
P49321	P49321	NASP_HUMAN	NASP	Nuclear autoantigenic sperm protein	500	500	500	137342	2356770	4186710	1492920	1410360
P13073	P13073	COX41_HUMAN	COX4I1	Cytochrome c oxidase subunit 4 isoform 1, mitochondrial	500	500	500	1045650	8015840	7786370	7967410	6919660
Q92688	P39687;Q92688	AN32B_HUMAN	ANP32B	Acidic leucine-rich nuclear phosphoprotein 32 family member B	500	500	500	431465	2099970	3432860	4052790	3810660
P43897	P43897	EFTS_HUMAN	TSFM	Elongation factor Ts, mitochondrial	500	500	500	305341	4807380	5437100	3075960	2995370
O15145	O15145	ARPC3_HUMAN	ARPC3	Actin-related protein 2/3 complex subunit 3	500	500	500	102776	1341600	500	1054830	998052
P30084	P30084	ECHM_HUMAN	ECHS1	Enoyl-CoA hydratase, mitochondrial	500	500	500	494654	4701230	3789340	4383880	3773080
Q13011	Q13011	ECH1_HUMAN	ECH1	Delta(3,5)-Delta(2,4)-dienoyl-CoA isomerase, mitochondrial	500	500	500	190448	3642570	7022550	2079280	1829960
O43615	O43615	TIM44_HUMAN	TIMM44	Mitochondrial import inner membrane translocase subunit TIM44	500	500	500	78904.5	1026860	500	720635	689373
P28838	P28838	AMPL_HUMAN	LAP3	Cytosol aminopeptidase	500	500	500	617103	9569030	4725540	6245110	5214550
P00505	P00505	AATM_HUMAN	GOT2	Aspartate aminotransferase, mitochondrial	500	500	500	717271	9365290	9387910	6769950	6037700
P05161	P05161	ISG15_HUMAN	ISG15	Ubiquitin-like protein ISG15	500	500	500	236481	2676830	500	1696400	1331910
P61769	P61769	B2MG_HUMAN	B2M	Beta-2-microglobulin	500	500	500	55935.5	630887	500	508402	493675
Q12907	Q12907	LMAN2_HUMAN	LMAN2	Vesicular integral-membrane protein VIP36	500	500	500	845168	17591400	11911200	8267990	8127960
P52594	P52594	AGFG1_HUMAN	AGFG1	Arf-GAP domain and FG repeat-containing protein 1	500	500	500	37078.2	804641	500	461606	469781
P56385	P56385	ATP5I_HUMAN	ATP5ME	ATP synthase subunit e, mitochondrial	500	500	500	273274	4659660	1209550	3186940	2896190
Q99798	Q99798	ACON_HUMAN	ACO2	Aconitate hydratase, mitochondrial	500	500	500	511418	8220860	12660400	4726430	4563820
P09429	P09429;P26583	HMGB1_HUMAN	HMGB1	High mobility group protein B1	500	500	500	1488460	16149800	14261500	11458600	11232900
O95573	O95573	ACSL3_HUMAN	ACSL3	Fatty acid CoA ligase Acsl3	500	500	500	316118	4958050	9529340	2527310	2633050
P55145	P55145	MANF_HUMAN	MANF	Mesencephalic astrocyte-derived neurotrophic factor	500	500	500	82352.2	2460740	3841880	767466	752303
Q7L1Q6	Q7L1Q6	5MP2_HUMAN	BZW1	eIF5-mimic protein 2	500	500	500	229672	3444940	2650770	2436860	2259020
Q15691	Q15691	MARE1_HUMAN	MAPRE1	Microtubule-associated protein RP/EB family member 1	500	500	500	90149	1627880	3961440	1047130	999462
Q15067	Q15067	ACOX1_HUMAN	ACOX1	Peroxisomal acyl-coenzyme A oxidase 1	500	500	500	137465	1970560	500	1282740	1241660
Q9NY33	Q9NY33	DPP3_HUMAN	DPP3	Dipeptidyl peptidase 3	500	500	500	399644	6113730	3163720	4628930	4604350
P12429	P12429	ANXA3_HUMAN	ANXA3	Annexin A3	500	500	500	151086	2577570	1322730	1844140	1671660
O96008	O96008	TOM40_HUMAN	TOMM40	Mitochondrial import receptor subunit TOM40 homolog	500	500	500	177495	1886200	2443550	1644000	1018280
Q9Y3E5	Q9Y3E5	PTH2_HUMAN	PTRH2	Peptidyl-tRNA hydrolase 2, mitochondrial	500	500	500	270864	393415	2718250	2708900	2447490
P42765	P42765	THIM_HUMAN	ACAA2	3-ketoacyl-CoA thiolase, mitochondrial	500	500	500	120560	1176410	500	1146180	1011680
Q86XP3	Q86XP3	DDX42_HUMAN	DDX42	ATP-dependent RNA helicase DDX42	500	500	500	141699	3384110	2730760	1513760	1448110
O43760	O43760	SNG2_HUMAN	SYNGR2	Synaptogyrin-2	500	500	500	811617	7074280	3847180	7451110	6400600
P10620	P10620	MGST1_HUMAN	MGST1	Microsomal glutathione S-transferase 1	500	500	500	250107	2652080	500	2332650	2190790
Q9HB07	Q9HB07	MYG1_HUMAN	MYG1	MYG1 exonuclease	500	500	500	211922	500	3780230	2252970	2043640
Q9BY44	Q9BY44	EIF2A_HUMAN	EIF2A	Eukaryotic translation initiation factor 2A	500	500	500	284368	5529570	6224250	4147190	4101740
Q16762	Q16762	THTR_HUMAN	TST	Thiosulfate sulfurtransferase	500	500	500	403936	500	3019890	3403500	2987820
Q96I99	Q96I99	SUCB2_HUMAN	SUCLG2	Succinate--CoA ligase [GDP-forming] subunit beta, mitochondrial	500	500	500	189973	4230870	3137650	1758270	1536210
P51149	P51149	RAB7A_HUMAN	RAB7A	Ras-related protein Rab-7a	500	500	500	1168520	7436890	9482000	9459750	9179720
P18669	P18669	PGAM1_HUMAN	PGAM1	Phosphoglycerate mutase 1	500	500	500	950587	7170200	17529200	7587800	6964160
P16435	P16435	NCPR_HUMAN	POR	NADPH--cytochrome P450 reductase	500	500	500	621886	9866930	10832200	5644210	5096230
P27797	P27797	CALR_HUMAN	CALR	Calreticulin	500	500	292042	1363700	11385000	10740700	11971600	9233730
Q9H4A6	Q9H4A6	GOLP3_HUMAN	GOLPH3	Golgi phosphoprotein 3	500	500	500	108878	1090150	500	917613	857003
Q9BS40	Q9BS40	LXN_HUMAN	LXN	Latexin	500	500	500	192629	3666750	4587940	2207570	1893690
P80404	P80404	GABT_HUMAN	ABAT	4-aminobutyrate aminotransferase, mitochondrial	500	500	500	424874	3172300	2232730	3566650	2860010
O75391	O75391	SPAG7_HUMAN	SPAG7	Sperm-associated antigen 7	500	500	500	42592.7	500	613791	463598	514015
Q9H7B4	Q9H7B4	SMYD3_HUMAN	SMYD3	Histone-lysine N-methyltransferase SMYD3	500	500	500	48862.3	607369	500	531973	459212
P13667	P13667	PDIA4_HUMAN	PDIA4	Protein disulfide-isomerase A4	500	500	158221	677739	10713200	27873700	6472370	6377130
P23284	P23284	PPIB_HUMAN	PPIB	Peptidyl-prolyl cis-trans isomerase B	500	500	1194740	2141840	94735000	46728900	22157700	19113800
Q03518	Q03518	TAP1_HUMAN	TAP1	Antigen peptide transporter 1	500	500	500	149265	1393050	500	1260480	1168990
P37268	P37268	FDFT_HUMAN	FDFT1	Squalene synthase	500	500	500	134901	2000490	3085940	1169130	990655
P61088	P61088	UBE2N_HUMAN	UBE2N	Ubiquitin-conjugating enzyme E2 N	500	500	187158	694472	25153100	8345120	7637790	6484910
Q15185	Q15185	TEBP_HUMAN	PTGES3	Prostaglandin E synthase 3	500	500	500	741458	5674400	5241310	5899350	5387370
Q9NQC3	Q9NQC3	RTN4_HUMAN	RTN4	Reticulon-4	500	500	391318	1567960	38240500	10342800	15248700	15524900
P62495	P62495	ERF1_HUMAN	ETF1	Eukaryotic peptide chain release factor subunit 1	500	500	500	413038	3920020	4722040	3707180	3315890
P27144	P27144	KAD4_HUMAN	AK4	Adenylate kinase 4, mitochondrial	500	500	500	165382	2514660	1207900	1143030	1061700
Q9BSJ8	Q9BSJ8	ESYT1_HUMAN	ESYT1	Extended synaptotagmin-1	500	500	500	301873	5528700	7650730	2498430	2443180
P04181	P04181	OAT_HUMAN	OAT	Ornithine aminotransferase, mitochondrial	500	500	500	110339	1371550	500	872733	762637
P27695	P27695	APEX1_HUMAN	APEX1	DNA-(apurinic or apyrimidinic site) endonuclease	500	500	104375	305325	4052650	6163200	3576620	3526090
P53597	P53597	SUCA_HUMAN	SUCLG1	Succinate--CoA ligase [ADP/GDP-forming] subunit alpha, mitochondrial	500	500	144106	429564	8934200	9480220	4252150	3870330
P10606	P10606	COX5B_HUMAN	COX5B	Cytochrome c oxidase subunit 5B, mitochondrial	500	500	500	364427	5314590	1000247	1815940	2266650
Q9P0L0	Q9P0L0	VAPA_HUMAN	VAPA	Vesicle-associated membrane protein-associated protein A	500	500	500	393443	2479350	924244	2897840	2736720
P27824	P27824	CALX_HUMAN	CANX	Calnexin	500	500	500	1043740	14398000	19407300	8569410	8373040
Q9UIA9	Q9UIA9	XPO7_HUMAN	XPO7	Exportin-7	500	500	500	98841.2	1513590	2952620	954686	943368
O95292	O95292	VAPB_HUMAN	VAPB	Vesicle-associated membrane protein-associated protein B/C	500	500	500	199590	2389910	500	1403340	1305340
Q9BZZ5	Q9BZZ5	API5_HUMAN	API5	Apoptosis inhibitor 5	500	500	500	257245	3714110	2516890	2281070	1991970
P04792	P04792	HSPB1_HUMAN	HSPB1	Heat shock protein beta-1	25572000	500	5312880	20423700	1081840500	387450500	1149080500	1326950500
Q8TBX8	Q8TBX8	PI42C_HUMAN	PIP4K2C	Phosphatidylinositol 5-phosphate 4-kinase type-2 gamma	500	500	500	55129.4	608553	500	558762	545624
P39687	P39687;O43423	AN32A_HUMAN	ANP32A	Acidic leucine-rich nuclear phosphoprotein 32 family member A	500	500	311614	1290010	3814030	3326100	11197400	10670700
P40926	P40926	MDHM_HUMAN	MDH2	Malate dehydrogenase, mitochondrial	500	500	1070350	2787740	24206000	21108000	27895600	24920700
P00387	P00387	NB5R3_HUMAN	CYB5R3	NADH-cytochrome b5 reductase 3	500	500	500	154652	1079140	500	1125500	1080900
Q92541	Q92541	RTF1_HUMAN	RTF1	RNA polymerase-associated protein RTF1 homolog	500	500	500	69127.6	1052870	1124240	536525	565481
Q9H8Y8	Q9H8Y8	GORS2_HUMAN	GORASP2	Golgi reassembly-stacking protein 2	500	500	500	108842	2269640	3623480	804788	686591
O43681	O43681	GET3_HUMAN	GET3	ATPase GET3	500	500	500	341965	1769070	500	3217580	2875420
P15311	P15311	EZRI_HUMAN	EZR	Ezrin	500	500	500	264687	2989370	8521820	2278600	2212180
P08758	P08758	ANXA5_HUMAN	ANXA5	Annexin A5	500	500	500	979192	5784620	2323160	8102010	7657770
Q86TU7	Q86TU7	SETD3_HUMAN	SETD3	Actin-histidine N-methyltransferase	500	500	500	120735	1520560	500	866098	914564
P57735	P57735	RAB25_HUMAN	RAB25	Ras-related protein Rab-25	500	500	130386	51691.8	1270430	500	1365720	1342130
P09960	P09960	LKHA4_HUMAN	LTA4H	Leukotriene A-4 hydrolase	500	500	500	337884	5174410	6127940	2902380	2654300
Q3LXA3	Q3LXA3	TKFC_HUMAN	TKFC	Triokinase/FMN cyclase	500	500	500	54530.5	1263580	1408740	477502	422883
P53041	P53041	PPP5_HUMAN	PPP5C	Serine/threonine-protein phosphatase 5	500	500	500	91074.1	461179	500	827051	667002
Q13907	Q13907	IDI1_HUMAN	IDI1	Isopentenyl-diphosphate Delta-isomerase 1	500	500	500	171197	2410790	885094	1118600	792712
P34897	P34897	GLYM_HUMAN	SHMT2	Serine hydroxymethyltransferase, mitochondrial	500	500	662026	1251380	10361700	9296270	11464300	10694600
P37837	P37837	TALDO_HUMAN	TALDO1	Transaldolase	500	500	500	903034	11019600	2875190	7010450	6046870
P42224	P42224	STAT1_HUMAN	STAT1	Signal transducer and activator of transcription 1-alpha/beta	500	500	500	381420	2875120	3922950	2181920	2135290
Q96BP2	Q96BP2	CHCH1_HUMAN	CHCHD1	Coiled-coil-helix-coiled-coil-helix domain-containing protein 1	500	500	500	78181.2	1384680	828821	826995	849506
O75874	O75874	IDHC_HUMAN	IDH1	Isocitrate dehydrogenase [NADP] cytoplasmic	500	500	500	316308	5666610	7723100	3038500	2740360
Q6IN85	Q5MIZ7;Q6IN85	P4R3A_HUMAN	PPP4R3A	Serine/threonine-protein phosphatase 4 regulatory subunit 3A	500	500	500	118615	1693840	500	984433	1105700
P21266	P21266	GSTM3_HUMAN	GSTM3	Glutathione S-transferase Mu 3	500	500	75427.6	294447	6137940	7128520	3485280	3235200
Q92890	Q92890	UFD1_HUMAN	UFD1	Ubiquitin recognition factor in ER-associated degradation protein 1	500	500	500	363545	3660870	500	2748410	3088020
P00491	P00491	PNPH_HUMAN	PNP	Purine nucleoside phosphorylase	500	500	500	332219	4189880	5389360	3197850	2866930
P23381	P23381	SYWC_HUMAN	WARS1	Tryptophan--tRNA ligase, cytoplasmic	500	500	500	320783	3423360	500	2620240	2290820
Q9Y4W6	Q9Y4W6	AFG32_HUMAN	AFG3L2	AFG3-like protein 2	500	500	500	116351	1229120	500	858857	864135
O00487	O00487	PSDE_HUMAN	PSMD14	26S proteasome non-ATPase regulatory subunit 14	500	500	500	310325	3269550	1259040	1840430	1794040
P35270	P35270	SPRE_HUMAN	SPR	Sepiapterin reductase	500	500	500	314106	2293910	1074720	2484580	2220480
Q9BS26	Q9BS26	ERP44_HUMAN	ERP44	Endoplasmic reticulum resident protein 44	500	500	500	291859	500	2744240	2638340	2537780
Q15019	Q15019	SEPT2_HUMAN	SEPTIN2	Septin-2	500	500	500	170659	1830470	500	1588110	1241230
P03928	P03928	ATP8_HUMAN	MT-ATP8	ATP synthase protein 8	500	500	500	178285	1994140	4462430	1127450	1256750
O75937	O75937	DNJC8_HUMAN	DNAJC8	DnaJ homolog subfamily C member 8	500	500	500	51342.1	295527	500	394740	435499
P22392	P22392;O60361	NDKB_HUMAN	NME2	Nucleoside diphosphate kinase B	500	500	243732	1049420	5771820	3013140	9320780	7305100
P22234	P22234	PUR6_HUMAN	PAICS	Bifunctional phosphoribosylaminoimidazole carboxylase/phosphoribosylaminoimidazole succinocarboxamide synthetase	500	500	500	478382	2903970	3904060	3530050	3436280
Q9NUQ3	Q9NUQ3	TXLNG_HUMAN	TXLNG	Gamma-taxilin	500	500	500	28409	382128	500	235136	221358
Q9BT78	Q9BT78	CSN4_HUMAN	COPS4	COP9 signalosome complex subunit 4	500	500	500	159162	2641930	2039330	1371900	1208420
P05026	P05026	AT1B1_HUMAN	ATP1B1	Sodium/potassium-transporting ATPase subunit beta-1	500	500	500	770706	15322300	11588900	7474060	7206720
P07954	P07954	FUMH_HUMAN	FH	Fumarate hydratase, mitochondrial	500	500	500	399042	5680780	7297050	2695560	2497820
Q9BQ52	Q9BQ52	RNZ2_HUMAN	ELAC2	Zinc phosphodiesterase ELAC protein 2	500	500	500	105293	2277480	3072070	671690	621962
O15173	O15173	PGRC2_HUMAN	PGRMC2	Membrane-associated progesterone receptor component 2	500	500	500	168555	3331350	3874050	1310520	1071810
Q9UKR5	Q9UKR5	ERG28_HUMAN	ERG28	Ergosterol biosynthetic protein 28 homolog	500	500	500	189924	422999	440142	1483760	1385270
Q92968	Q92968	PEX13_HUMAN	PEX13	Peroxisomal membrane protein PEX13	500	500	500	15852.4	242274	284276	179129	183922
Q07960	Q07960	RHG01_HUMAN	ARHGAP1	Rho GTPase-activating protein 1	500	500	500	223135	1564780	500	1708060	1501940
Q96M27	Q96M27	PRRC1_HUMAN	PRRC1	Protein PRRC1	500	500	500	64955.8	1722560	387620	936156	752357
O75947	O75947	ATP5H_HUMAN	ATP5PD	ATP synthase subunit d, mitochondrial	500	500	137790	247865	500	1647890	2473610	2466030
Q9BQB6	Q9BQB6	VKOR1_HUMAN	VKORC1	Vitamin K epoxide reductase complex subunit 1	500	500	500	152762	2908010	1317770	1278320	1090630
Q13561	Q13561	DCTN2_HUMAN	DCTN2	Dynactin subunit 2	500	500	500	197746	1471140	500	1640520	1369870
Q7L9L4;Q9H8S9	Q7L9L4;Q9H8S9	MOB1A_HUMAN;MOB1B_HUMAN	MOB1A;MOB1B	MOB kinase activator 1B	500	500	500	177775	1799730	500	1277030	1239920
O76003	O76003	GLRX3_HUMAN	GLRX3	Glutaredoxin-3	500	500	500	486535	8938860	5138850	4312870	3917950
O00429	O00429	DNM1L_HUMAN	DNM1L	Dynamin-1-like protein	500	500	500	95704	2535900	3799400	766615	753573
O43837	O43837	IDH3B_HUMAN	IDH3B	Isocitrate dehydrogenase [NAD] subunit beta, mitochondrial	500	500	500	315926	2491050	4126630	2177070	2172890
P35813	P35813	PPM1A_HUMAN	PPM1A	Protein phosphatase 1A	500	500	500	199817	5338660	2573740	1715180	1595260
Q9NSE4	Q9NSE4	SYIM_HUMAN	IARS2	Isoleucine--tRNA ligase, mitochondrial	500	500	500	222705	4983230	7073880	1506680	1370170
P06576	P06576	ATPB_HUMAN	ATP5F1B	ATP synthase subunit beta, mitochondrial	500	500	639377	2646050	11992900	8981490	21012200	17845900
P48739	P48739	PIPNB_HUMAN	PITPNB	Phosphatidylinositol transfer protein beta isoform	500	500	500	151510	1344080	500	1150720	1087360
O43396	O43396	TXNL1_HUMAN	TXNL1	Thioredoxin-like protein 1	500	500	500	150502	1774750	2580850	1098910	948891
P20340	P20340	RAB6A_HUMAN	RAB6A	Ras-related protein Rab-6A	500	500	500	449483	3954350	2495320	2768860	2305980
O75822	O75822	EIF3J_HUMAN	EIF3J	Eukaryotic translation initiation factor 3 subunit J	500	500	500	169528	2222620	500	1175030	1293220
Q9GZZ9	Q9GZZ9	UBA5_HUMAN	UBA5	Ubiquitin-like modifier-activating enzyme 5	500	500	500	108305	1494000	2096420	809329	725813
Q14566	Q14566	MCM6_HUMAN	MCM6	DNA replication licensing factor MCM6	500	500	500	320761	3196610	6372360	2141010	2246810
Q96G23	Q96G23	CERS2_HUMAN	CERS2	Ceramide synthase 2	500	500	500	605294	2436150	500	4753770	4141380
P01111	P01111;P01112	RASN_HUMAN	NRAS	GTPase NRas	500	500	500	514123	4522310	7098640	3150550	2978500
O94826	O94826	TOM70_HUMAN	TOMM70	Mitochondrial import receptor subunit TOM70	500	500	500	209744	2796900	1297780	1183970	1122420
Q9BWD1	Q9BWD1	THIC_HUMAN	ACAT2	Acetyl-CoA acetyltransferase, cytosolic	500	500	500	156541	1116330	400722	1020400	964062
Q9NZL9	Q9NZL9	MAT2B_HUMAN	MAT2B	Methionine adenosyltransferase 2 subunit beta	500	500	500	104037	1802530	500	942835	1002620
O60749	O60749;Q13596	SNX2_HUMAN	SNX2	Sorting nexin-2	500	500	500	262042	2925270	3512240	1917750	1819370
Q99536	Q99536	VAT1_HUMAN	VAT1	Synaptic vesicle membrane protein VAT-1 homolog	500	500	500	481747	7822170	11070200	3799720	3575480
Q92973	Q92973	TNPO1_HUMAN	TNPO1	Transportin-1	500	500	500	195158	1418070	4952150	1428500	1306530
Q9UBV2	Q9UBV2	SE1L1_HUMAN	SEL1L	Protein sel-1 homolog 1	500	500	500	94485.1	534250	1220420	596845	598204
O76031	O76031	CLPX_HUMAN	CLPX	ATP-dependent Clp protease ATP-binding subunit clpX-like, mitochondrial	500	500	500	126233	1463680	2188060	818944	773642
P40818	P40818	UBP8_HUMAN	USP8	Ubiquitin carboxyl-terminal hydrolase 8	500	500	500	111329	791240	500	931775	932847
P47985	P47985;P0C7P4	UCRI_HUMAN	UQCRFS1	Cytochrome b-c1 complex subunit Rieske, mitochondrial	500	500	500	724656	5115740	4473910	3987530	4028470
Q14165	Q14165	MLEC_HUMAN	MLEC	Malectin	500	500	500	296171	3197260	3446680	2148600	1857910
Q9BTT0	Q9BTT0	AN32E_HUMAN	ANP32E	Acidic leucine-rich nuclear phosphoprotein 32 family member E	500	500	500	119103	1419000	500	785049	842200
P49419	P49419	AL7A1_HUMAN	ALDH7A1	Alpha-aminoadipic semialdehyde dehydrogenase	500	500	500	252884	1250140	5370290	2124640	1951510
P55010	P55010	IF5_HUMAN	EIF5	Eukaryotic translation initiation factor 5	500	500	500	451945	4873130	3661770	3046360	2439480
Q16836	Q16836	HCDH_HUMAN	HADH	Hydroxyacyl-coenzyme A dehydrogenase, mitochondrial	500	500	500	456622	2732430	500	2989710	2494060
A0AVT1	A0AVT1	UBA6_HUMAN	UBA6	Ubiquitin-like modifier-activating enzyme 6	500	500	500	329354	1813890	1321680	2685660	2504270
P49591	P49591	SYSC_HUMAN	SARS1	Serine--tRNA ligase, cytoplasmic	500	500	500	471985	2561400	1756550	3503320	3323260
Q8IUR0	Q8IUR0	TPPC5_HUMAN	TRAPPC5	Trafficking protein particle complex subunit 5	500	500	500	75513.5	488874	500	645426	548304
Q9Y2Z0	Q9Y2Z0	SGT1_HUMAN	SUGT1	Protein SGT1 homolog	500	500	500	855905	14676900	23795100	6356140	6039570
Q00688	Q00688	FKBP3_HUMAN	FKBP3	Peptidyl-prolyl cis-trans isomerase FKBP3	500	500	137756	779522	4155990	9535610	4406340	4846520
Q13363	Q13363	CTBP1_HUMAN	CTBP1	C-terminal-binding protein 1	500	500	500	135691	836881	999867	1065930	987418
Q9UQ80	Q9UQ80	PA2G4_HUMAN	PA2G4	Proliferation-associated protein 2G4	226334	500	177998	667155	10599900	6450750	6648870	6348780
P12004	P12004	PCNA_HUMAN	PCNA	Proliferating cell nuclear antigen	500	500	500	858497	11229700	3336260	6232580	5551240
Q16822	Q16822	PCKGM_HUMAN	PCK2	Phosphoenolpyruvate carboxykinase [GTP], mitochondrial	500	500	500	351607	3457650	6899280	2257570	2056950
Q99832	Q99832	TCPH_HUMAN	CCT7	T-complex protein 1 subunit eta	500	500	500	755906	9157870	4341160	5367910	4829670
P48637	P48637	GSHB_HUMAN	GSS	Glutathione synthetase	500	500	500	252712	5373670	3471230	1712220	1523810
Q9HB71	Q9HB71	CYBP_HUMAN	CACYBP	Calcyclin-binding protein	500	500	36512.3	388202	1963400	1686680	2951450	2597540
P48506	P48506	GSH1_HUMAN	GCLC	Glutamate--cysteine ligase catalytic subunit	500	500	500	56350.6	1184400	2130700	389719	397689
Q15907	P62491;Q15907	RB11B_HUMAN	RAB11B	Ras-related protein Rab-11B	500	500	593138	1370100	4628580	7340280	12214700	10949100
Q9BV40	Q9BV40	VAMP8_HUMAN	VAMP8	Vesicle-associated membrane protein 8	500	500	500	236595	2367390	500	1560960	1297620
P49915	P49915	GUAA_HUMAN	GMPS	GMP synthase [glutamine-hydrolyzing]	500	500	500	543087	3947230	7793170	3372450	3287450
Q9NRW7	Q9NRW7	VPS45_HUMAN	VPS45	Vacuolar protein sorting-associated protein 45	500	500	500	115940	839566	500	678915	637279
Q13404	Q13404	UB2V1_HUMAN	UBE2V1	Ubiquitin-conjugating enzyme E2 variant 1	500	500	500	809922	1429670	1219530	5262860	4626300
O75323	O75323	NIPS2_HUMAN	NIPSNAP2	Protein NipSnap homolog 2	500	500	500	214734	500	1875410	1429970	1363230
Q7KZF4	Q7KZF4	SND1_HUMAN	SND1	Staphylococcal nuclease domain-containing protein 1	500	500	506025	716319	16253700	16789300	9494870	8996350
Q9UL25	Q9UL25	RAB21_HUMAN	RAB21	Ras-related protein Rab-21	500	500	500	285043	2588810	6070970	1737630	1339930
P50502	P50502;Q8NFI4	F10A1_HUMAN	ST13	Hsc70-interacting protein	500	500	500	383656	6225270	3696130	2348740	2253580
P26440	P26440	IVD_HUMAN	IVD	Isovaleryl-CoA dehydrogenase, mitochondrial	500	500	121886	144891	3104810	6282180	1536620	1418710
Q16698	Q16698	DECR_HUMAN	DECR1	2,4-dienoyl-CoA reductase [(3E)-enoyl-CoA-producing], mitochondrial	500	500	221852	745195	7070080	6152940	6770540	6815620
Q15738	Q15738	NSDHL_HUMAN	NSDHL	Sterol-4-alpha-carboxylate 3-dehydrogenase, decarboxylating	500	500	500	387492	2925160	5634310	2190290	2220230
Q01105	P0DME0;Q01105	SET_HUMAN	SET	Protein SET	500	500	427085	1748530	3840210	4460400	13670500	12561900
P51553	P51553	IDH3G_HUMAN	IDH3G	Isocitrate dehydrogenase [NAD] subunit gamma, mitochondrial	500	500	500	203179	785486	500	991281	966002
Q10589	Q10589	BST2_HUMAN	BST2	Bone marrow stromal antigen 2	500	500	500	68895.1	472330	684957	469286	417002
Q4G176	Q4G176	ACSF3_HUMAN	ACSF3	Malonate--CoA ligase ACSF3, mitochondrial	500	500	500	88126.3	295825	500	484042	447951
Q9NY27	Q9NY27	PP4R2_HUMAN	PPP4R2	Serine/threonine-protein phosphatase 4 regulatory subunit 2	500	500	500	89121.3	1258540	1633060	529154	502275
Q15645	Q15645	PCH2_HUMAN	TRIP13	Pachytene checkpoint protein 2 homolog	500	500	500	93486.7	717350	500	756337	647191
Q15758	Q15758	AAAT_HUMAN	SLC1A5	Neutral amino acid transporter B(0)	500	500	500	287887	2451190	4624160	1958410	1622630
Q15056	Q15056	IF4H_HUMAN	EIF4H	Eukaryotic translation initiation factor 4H	500	500	500	451389	2434250	2000670	2523830	2731170
Q96KP4	Q96KP4	CNDP2_HUMAN	CNDP2	Cytosolic non-specific dipeptidase	500	500	99397.3	393241	4987660	4860960	3082030	2852280
P17050	P17050	NAGAB_HUMAN	NAGA	Alpha-N-acetylgalactosaminidase	500	500	500	98629.9	1206220	2781220	682350	595200
P10644	P10644	KAP0_HUMAN	PRKAR1A	cAMP-dependent protein kinase type I-alpha regulatory subunit	500	500	500	160357	2118110	1839920	997902	871602
P13674	P13674	P4HA1_HUMAN	P4HA1	Prolyl 4-hydroxylase subunit alpha-1	500	500	500	195539	3129430	3836340	1482890	1511780
P39656	P39656	OST48_HUMAN	DDOST	Dolichyl-diphosphooligosaccharide--protein glycosyltransferase 48 kDa subunit	500	500	176332	573827	6699490	7409900	5133590	4178070
P33991	P33991	MCM4_HUMAN	MCM4	DNA replication licensing factor MCM4	500	500	500	283116	2034200	1910540	1621660	1433790
O75083	O75083	WDR1_HUMAN	WDR1	WD repeat-containing protein 1	500	500	113830	670748	5213830	9952710	4594870	3965230
P51572	P51572	BAP31_HUMAN	BCAP31	B-cell receptor-associated protein 31	500	500	112607	469434	3810120	8331260	2759970	2469720
P28331	P28331	NDUS1_HUMAN	NDUFS1	NADH-ubiquinone oxidoreductase 75 kDa subunit, mitochondrial	500	500	500	389508	3759770	1752400	2330550	2332490
P15586	P15586	GNS_HUMAN	GNS	N-acetylglucosamine-6-sulfatase	500	500	500	239278	1859830	500	1476640	1423370
P54920	P54920	SNAA_HUMAN	NAPA	Alpha-soluble NSF attachment protein	500	500	500	374680	7321790	5798570	2312950	2116890
P54727	P54725;P54727	RD23B_HUMAN	RAD23B	UV excision repair protein RAD23 homolog B	500	500	500	624392	5908050	7409990	3385550	2535630
P40925	P40925	MDHC_HUMAN	MDH1	Malate dehydrogenase, cytoplasmic	500	500	500	1855980	21460400	5987880	10863000	10534500
Q5VV41	Q5VV41	ARHGG_HUMAN	ARHGEF16	Rho guanine nucleotide exchange factor 16	500	500	500	100122	974741	523718	614130	605410
P29401	P29401	TKT_HUMAN	TKT	Transketolase	500	500	95479.8	960623	7711300	7068140	6671720	6226550
P51858	P51858	HDGF_HUMAN	HDGF	Hepatoma-derived growth factor	500	500	87960	305709	5129140	7128190	1627630	2052230
O60231	O60231	DHX16_HUMAN	DHX16	Pre-mRNA-splicing factor ATP-dependent RNA helicase DHX16	500	500	500	75323.4	919944	2098570	594778	586507
O60664	O60664	PLIN3_HUMAN	PLIN3	Perilipin-3	500	500	500	188364	2998700	2759040	1186940	1195810
P55263	P55263	ADK_HUMAN	ADK	Adenosine kinase	500	500	500	203254	1045880	500	1156980	1032950
P22570	P22570	ADRO_HUMAN	FDXR	NADPH:adrenodoxin oxidoreductase, mitochondrial	500	500	500	406945	6545550	6455250	2098160	1973210
Q8TEX9	Q8TEX9	IPO4_HUMAN	IPO4	Importin-4	500	500	500	808112	7557850	6263610	5594590	5611980
O95336	O95336	6PGL_HUMAN	PGLS	6-phosphogluconolactonase	500	500	500	314490	1431420	3121140	1815290	1697940
O94874	O94874	UFL1_HUMAN	UFL1	E3 UFM1-protein ligase 1	500	500	500	185420	3085330	3668590	1036460	1170860
Q92544	Q92544	TM9S4_HUMAN	TM9SF4	Transmembrane 9 superfamily member 4	500	500	500	267209	2211030	500	1551040	1493890
Q8IX12	Q8IX12	CCAR1_HUMAN	CCAR1	Cell division cycle and apoptosis regulator protein 1	500	500	500	110178	1597130	2105900	752383	736031
Q6NUQ4	Q6NUQ4	TM214_HUMAN	TMEM214	Transmembrane protein 214	500	500	500	120805	2253660	2655240	713514	691406
Q9BY49	Q9BY49	PECR_HUMAN	PECR	Peroxisomal trans-2-enoyl-CoA reductase	500	500	500	88473.3	588543	500	445850	395208
O43747	O43747	AP1G1_HUMAN	AP1G1	AP-1 complex subunit gamma-1	500	500	63438.5	221542	1869300	2758080	1549910	1697240
O15511	O15511	ARPC5_HUMAN	ARPC5	Actin-related protein 2/3 complex subunit 5	500	500	500	324261	860942	830971	1917390	1701420
P61604	P61604	CH10_HUMAN	HSPE1	10 kDa heat shock protein, mitochondrial	2393390	500	1268300	2655990	20104000	16373600	27506800	26199900
P32519	P32519	ELF1_HUMAN	ELF1	ETS-related transcription factor Elf-1	500	500	500	60504.9	455629	500	330035	380269
P30038	P30038	AL4A1_HUMAN	ALDH4A1	Delta-1-pyrroline-5-carboxylate dehydrogenase, mitochondrial	500	500	500	195929	2744950	914965	1226810	1178770
Q9UBE0	Q9UBE0	SAE1_HUMAN	SAE1	SUMO-activating enzyme subunit 1	500	500	500	176403	1167990	2930920	921289	874300
Q9Y6E2	Q9Y6E2	5MP1_HUMAN	BZW2	eIF5-mimic protein 1	500	500	500	180018	1599830	3261000	1187810	1157410
P13995	P13995	MTDC_HUMAN	MTHFD2	Bifunctional methylenetetrahydrofolate dehydrogenase/cyclohydrolase, mitochondrial	500	500	500	257654	2018520	664771	1596990	1483610
P17152	P17152	TMM11_HUMAN	TMEM11	Transmembrane protein 11, mitochondrial	500	500	500	95491.6	884509	500	646108	602703
O14672	O14672	ADA10_HUMAN	ADAM10	Disintegrin and metalloproteinase domain-containing protein 10	500	500	500	187467	1573840	2447470	984639	1004820
Q16719	Q16719	KYNU_HUMAN	KYNU	Kynureninase	500	500	500	444805	2637790	500	2399380	2336160
Q15008	Q15008	PSMD6_HUMAN	PSMD6	26S proteasome non-ATPase regulatory subunit 6	500	500	500	302674	3158180	1796370	1720750	1589760
P25815	P25815	S100P_HUMAN	S100P	Protein S100-P	500	500	75770.8	212535	2764540	2812360	2767360	2471440
P62937	P62937	PPIA_HUMAN	PPIA	Peptidyl-prolyl cis-trans isomerase A	583498	500	2838410	8620670	47517700	29275400	65667100	53503200
P04183	P04183	KITH_HUMAN	TK1	Thymidine kinase, cytosolic	500	500	500	79596.2	318384	500	402553	364979
O95361	O95361;Q309B1	TRI16_HUMAN	TRIM16	Tripartite motif-containing protein 16	500	500	500	104258	946115	500	943990	1040680
O14579	O14579	COPE_HUMAN	COPE	Coatomer subunit epsilon	500	500	500	154700	500	996898	983245	982295
P62333	P62333	PRS10_HUMAN	PSMC6	26S proteasome regulatory subunit 10B	500	500	500	507109	5582920	3260880	2935850	2751440
O76071	O76071	CIAO1_HUMAN	CIAO1	Probable cytosolic iron-sulfur protein assembly protein CIAO1	500	500	500	146004	686886	541443	833351	864022
P09668	P09668	CATH_HUMAN	CTSH	Pro-cathepsin H	500	500	500	87875.3	851589	1192950	642880	540859
Q9UL26	Q13636;Q9UL26	RB22A_HUMAN	RAB22A	Ras-related protein Rab-22A	500	500	500	141755	455582	500	721314	773979
P19367	P19367	HXK1_HUMAN	HK1	Hexokinase-1	500	500	500	909246	12587300	10354800	4365550	4277070
Q14697	Q14697	GANAB_HUMAN	GANAB	Neutral alpha-glucosidase AB	500	500	295930	1130490	10041300	9149500	7066870	6930770
P04075	P04075	ALDOA_HUMAN	ALDOA	Fructose-bisphosphate aldolase A	3418860	500	1406620	4705370	88713500	98991800	53885100	51891100
Q9Y5K5	Q9Y5K5	UCHL5_HUMAN	UCHL5	Ubiquitin carboxyl-terminal hydrolase isozyme L5	500	500	500	178424	2406920	5224830	1108780	1066100
Q969U7	Q969U7	PSMG2_HUMAN	PSMG2	Proteasome assembly chaperone 2	500	500	500	238786	2074840	500	1446680	1221980
O43852	O43852	CALU_HUMAN	CALU	Calumenin	500	500	500	398329	1336030	500	1798740	1996900
Q53HC9	Q53HC9	EIPR1_HUMAN	EIPR1	EARP and GARP complex-interacting protein 1	500	500	500	86098.2	963695	1658080	473866	375625
P07384	P07384	CAN1_HUMAN	CAPN1	Calpain-1 catalytic subunit	500	500	500	946531	8465870	8079150	5548430	5778370
P12081	P12081;P49590	HARS1_HUMAN	HARS1	Histidine--tRNA ligase, cytoplasmic	500	500	259209	427791	7392790	5043300	3370410	2917420
Q13232	Q13232	NDK3_HUMAN	NME3	Nucleoside diphosphate kinase 3	500	500	500	291108	1555630	500	1491490	1408600
Q9Y6X8	Q9Y6X8	ZHX2_HUMAN	ZHX2	Zinc fingers and homeoboxes protein 2	500	500	500	325386	3657010	6555460	1656010	1617960
P55327	P55327	TPD52_HUMAN	TPD52	Tumor protein D52	500	500	500	162959	2728910	1244770	865898	1006610
P08243	P08243	ASNS_HUMAN	ASNS	Asparagine synthetase [glutamine-hydrolyzing]	500	500	43788.3	127866	1410230	900522	914554	863278
O00154	O00154	BACH_HUMAN	ACOT7	Cytosolic acyl coenzyme A thioester hydrolase	500	500	500	742118	4805860	3992520	4061920	3582910
Q16401	Q16401	PSMD5_HUMAN	PSMD5	26S proteasome non-ATPase regulatory subunit 5	500	500	500	203938	841572	500	1161990	1136420
Q86UP2	Q86UP2	KTN1_HUMAN	KTN1	Kinectin	500	500	500	138805	1183880	2824940	767606	694324
P26641	P26641	EF1G_HUMAN	EEF1G	Elongation factor 1-gamma	500	500	694952	1616550	19637900	16772800	13079700	11760000
P30040	P30040	ERP29_HUMAN	ERP29	Endoplasmic reticulum resident protein 29	772592	500	190663	615162	12294700	6117640	6251420	6276960
Q9HD20	Q9HD20	AT131_HUMAN	ATP13A1	Endoplasmic reticulum transmembrane helix translocase	500	500	500	70830.7	660358	500	387361	368741
P50991	P50991	TCPD_HUMAN	CCT4	T-complex protein 1 subunit delta	500	500	770430	1620280	8464230	5250780	10818300	10063200
P50552	P50552	VASP_HUMAN	VASP	Vasodilator-stimulated phosphoprotein	500	500	500	184470	1382970	500	1098650	950305
O43592	O43592	XPOT_HUMAN	XPOT	Exportin-T	500	500	500	300428	1915810	2249820	1633090	1752650
P23443	P23443	KS6B1_HUMAN	RPS6KB1	Ribosomal protein S6 kinase beta-1	500	500	500	528080	6018920	4941040	3175260	3035240
Q15084	Q15084	PDIA6_HUMAN	PDIA6	Protein disulfide-isomerase A6	2479390	500	722944	1707240	38083700	18109300	28908600	27051400
O95340	O95340	PAPS2_HUMAN	PAPSS2	Bifunctional 3'-phosphoadenosine 5'-phosphosulfate synthase 2	500	500	500	345685	2129390	2448390	1569640	1520760
Q9UBQ7	Q9UBQ7	GRHPR_HUMAN	GRHPR	Glyoxylate reductase/hydroxypyruvate reductase	500	500	500	141210	834111	500	535400	550668
P43686	P43686	PRS6B_HUMAN	PSMC4	26S proteasome regulatory subunit 6B	500	500	500	557319	2244270	2103200	2603900	2654580
P50570	P50570;Q9UQ16	DYN2_HUMAN	DNM2	Dynamin-2	500	500	500	407005	1818100	721325	2277380	2406120
Q9Y2W6	Q9Y2W6	TDRKH_HUMAN	TDRKH	Tudor and KH domain-containing protein	500	500	500	121288	1650550	3177640	668338	629073
Q9HCK8	Q9HCK8	CHD8_HUMAN	CHD8	Chromodomain-helicase-DNA-binding protein 8	500	500	500	64295.8	808598	1908630	467638	514746
O95834	O95834	EMAL2_HUMAN	EML2	Echinoderm microtubule-associated protein-like 2	500	500	500	89364.7	855693	500	514004	460254
P83436	P83436	COG7_HUMAN	COG7	Conserved oligomeric Golgi complex subunit 7	500	500	500	100475	1002860	1518800	634035	545553
P30740	P30740	ILEU_HUMAN	SERPINB1	Leukocyte elastase inhibitor	500	500	500	130499	1428760	500	872476	782930
Q12929	Q12929	EPS8_HUMAN	EPS8	Epidermal growth factor receptor kinase substrate 8	500	500	500	909233	10431400	15640500	4054480	4111830
Q99497	Q99497	PARK7_HUMAN	PARK7	Parkinson disease protein 7	500	500	500	1184560	6189420	4273850	5288040	5233070
P61586	P08134;P61586;P62745	RHOA_HUMAN	RHOA	Transforming protein RhoA	500	500	591727	834694	3496890	3321500	7382650	6952410
P54578	P54578	UBP14_HUMAN	USP14	Ubiquitin carboxyl-terminal hydrolase 14	500	500	500	278313	4047030	4599680	1633480	1316880
P35241	P15311;P26038;P35241	RADI_HUMAN	RDX	Radixin	500	500	803956	1335750	9275400	26641100	9014640	8851190
Q02790	Q02790	FKBP4_HUMAN	FKBP4	Peptidyl-prolyl cis-trans isomerase FKBP4	500	500	317023	821873	7432670	10090900	5167610	4679680
P55072	P55072	TERA_HUMAN	VCP	Transitional endoplasmic reticulum ATPase	500	500	378102	1623360	10303100	8124270	9625070	10158900
P04632	P04632	CPNS1_HUMAN	CAPNS1	Calpain small subunit 1	500	500	500	597291	2951850	500	3078470	2995990
P68104;Q5VTE0	P68104;Q5VTE0	EF1A1_HUMAN;EF1A3_HUMAN	EEF1A1;EEF1A1P5	Elongation factor 1-alpha 1	500	500	1162720	1767130	12871800	38672500	11943200	10708900
Q15257	Q15257	PTPA_HUMAN	PTPA	Serine/threonine-protein phosphatase 2A activator	500	500	500	524705	6354520	3495360	2860570	2630430
P29692	P29692	EF1D_HUMAN	EEF1D	Elongation factor 1-delta	500	500	594078	1392220	6929460	7617910	9134730	9489010
P53621	P53621	COPA_HUMAN	COPA	Coatomer subunit alpha	500	500	500	729215	7981140	8222800	3807900	3679730
Q96FW1	Q96FW1	OTUB1_HUMAN	OTUB1	Ubiquitin thioesterase OTUB1	500	500	500	523675	6350340	6780220	2950480	2771750
P61803	P61803	DAD1_HUMAN	DAD1	Dolichyl-diphosphooligosaccharide--protein glycosyltransferase subunit DAD1	500	500	61220.4	376822	5284140	1426490	2372190	2156900
Q12765	Q12765	SCRN1_HUMAN	SCRN1	Secernin-1	500	500	500	141121	2039060	3008380	853673	640330
Q12931	Q12931	TRAP1_HUMAN	TRAP1	Heat shock protein 75 kDa, mitochondrial	347669	500	138461	840570	6064730	3168750	5956400	5691060
P00414	P00414	COX3_HUMAN	MT-CO3	Cytochrome c oxidase subunit 3	500	500	500	14065	66207.6	500	51621.9	65432.4
O75153	O75153	CLU_HUMAN	CLUH	Clustered mitochondria protein homolog	500	500	500	282301	2732690	5677430	1493820	1497880
P23528	P23528;Q9Y281	COF1_HUMAN	CFL1	Cofilin-1	500	500	2164620	6933390	38045000	20288300	44591300	39663500
P31146	P31146	COR1A_HUMAN	CORO1A	Coronin-1A	500	500	63545.4	117510	1867670	4233440	1179240	1094840
Q96QK1	Q96QK1	VPS35_HUMAN	VPS35	Vacuolar protein sorting-associated protein 35	500	500	29864	229320	3037640	4561390	1142300	1227550
Q01518	Q01518	CAP1_HUMAN	CAP1	Adenylyl cyclase-associated protein 1	500	500	500	656547	5293080	6003170	3187170	2961290
Q6FI81	Q6FI81	CPIN1_HUMAN	CIAPIN1	Anamorsin	500	500	500	201071	873505	500	1099170	1068400
Q9NVJ2	Q96BM9;Q9NVJ2	ARL8B_HUMAN	ARL8B	ADP-ribosylation factor-like protein 8B	500	500	342219	472734	8135470	9312300	3880290	3568330
Q16851	Q16851	UGPA_HUMAN	UGP2	UTP--glucose-1-phosphate uridylyltransferase	500	500	186442	489212	2468810	1610780	3740740	3406400
O00170	O00170	AIP_HUMAN	AIP	AH receptor-interacting protein	500	500	500	428439	3117540	500	2091340	1962550
Q9NPH2	Q9NPH2	INO1_HUMAN	ISYNA1	Inositol-3-phosphate synthase 1	500	500	500	421018	4208300	8874540	2369730	2161930
Q13630	Q13630	FCL_HUMAN	GFUS	GDP-L-fucose synthase	500	500	500	347130	956566	3492570	2265620	1921960
Q9HCU5	Q9HCU5	PREB_HUMAN	PREB	Prolactin regulatory element-binding protein	500	500	500	311183	1012910	1454380	1356400	1099810
O43242	O43242	PSMD3_HUMAN	PSMD3	26S proteasome non-ATPase regulatory subunit 3	500	500	500	365574	3449600	2686110	1883800	1756480
P62191	P62191	PRS4_HUMAN	PSMC1	26S proteasome regulatory subunit 4	500	500	500	550002	1757280	2224760	2792570	2408630
P14735	P14735	IDE_HUMAN	IDE	Insulin-degrading enzyme	500	500	500	280362	1409010	3648720	1450550	1400330
Q9GZN8	Q9GZN8	CT027_HUMAN	C20orf27	UPF0687 protein C20orf27	500	500	500	741363	2145460	500	2678490	2428810
P52209	P52209	6PGD_HUMAN	PGD	6-phosphogluconate dehydrogenase, decarboxylating	500	500	167476	1163880	8691850	8573430	5470730	5210910
P04844	P04844	RPN2_HUMAN	RPN2	Dolichyl-diphosphooligosaccharide--protein glycosyltransferase subunit 2	500	500	277662	646455	3293000	500	4720380	4237960
P35520	P35520	CBS_HUMAN	CBS	Cystathionine beta-synthase	500	500	500	195089	500	1709400	1050500	960034
Q8N201	Q8N201	INT1_HUMAN	INTS1	Integrator complex subunit 1	500	500	500	49278.6	282698	500	238121	231430
Q99460	Q99460	PSMD1_HUMAN	PSMD1	26S proteasome non-ATPase regulatory subunit 1	500	500	500	309754	2014700	3588690	1850730	1707200
Q7L014	Q7L014	DDX46_HUMAN	DDX46	Probable ATP-dependent RNA helicase DDX46	500	500	77149	167599	2631400	3136470	1166550	1107640
Q7Z6J9	Q7Z6J9	SEN54_HUMAN	TSEN54	tRNA-splicing endonuclease subunit Sen54	500	500	500	115457	740880	500	553086	540470
Q96AY3	Q96AY3	FKB10_HUMAN	FKBP10	Peptidyl-prolyl cis-trans isomerase FKBP10	500	500	523049	733663	7495760	4637120	5888350	6485690
P61160	P61160	ARP2_HUMAN	ACTR2	Actin-related protein 2	500	500	500	839426	6812970	4191180	3556310	3460220
P11177	P11177	ODPB_HUMAN	PDHB	Pyruvate dehydrogenase E1 component subunit beta, mitochondrial	500	500	232455	285755	2842050	1227830	2330780	2313610
P49585	P49585	PCY1A_HUMAN	PCYT1A	Choline-phosphate cytidylyltransferase A	500	500	500	358717	3636130	4838590	1460180	1491170
O60493	O60493	SNX3_HUMAN	SNX3	Sorting nexin-3	500	500	500	152131	922654	907910	694200	542883
P40227	P40227	TCPZ_HUMAN	CCT6A	T-complex protein 1 subunit zeta	500	500	257855	917892	2985520	8519290	5088120	4175700
P30405	P30405	PPIF_HUMAN	PPIF	Peptidyl-prolyl cis-trans isomerase F, mitochondrial	500	500	500	541848	3634770	500	2288800	2439470
O00442	O00442	RTCA_HUMAN	RTCA	RNA 3'-terminal phosphate cyclase	500	500	500	90227.9	680849	500	504095	657264
Q14435	Q14435	GALT3_HUMAN	GALNT3	Polypeptide N-acetylgalactosaminyltransferase 3	500	500	500	187616	1116680	500	884252	795969
Q9P2R7	Q9P2R7	SUCB1_HUMAN	SUCLA2	Succinate--CoA ligase [ADP-forming] subunit beta, mitochondrial	500	500	307357	303821	3805200	7281030	2395630	2255840
Q9UL46	Q9UL46	PSME2_HUMAN	PSME2	Proteasome activator complex subunit 2	500	500	140024	362575	4152530	6589080	2081070	1964490
Q00403	Q00403	TF2B_HUMAN	GTF2B	Transcription initiation factor IIB	500	500	500	83566.2	922342	500	515954	531354
P61204;P84077	P61204;P84077	ARF1_HUMAN;ARF3_HUMAN	ARF1;ARF3	ADP-ribosylation factor 3	500	500	572420	1241290	7364840	3916530	4820600	5978690
O75146	O75146	HIP1R_HUMAN	HIP1R	Huntingtin-interacting protein 1-related protein	500	500	500	265657	3657970	335736	1550280	1562510
P59190	P59190	RAB15_HUMAN	RAB15	Ras-related protein Rab-15	500	500	500	6223830	21486900	16612500	29344300	30328500
P34932	P34932	HSP74_HUMAN	HSPA4	Heat shock 70 kDa protein 4	500	500	387928	758603	7651250	8397910	5720550	5057490
P21127	P21127;Q9UQ88	CD11B_HUMAN	CDK11B	Cyclin-dependent kinase 11B	500	500	500	127507	797746	500	540197	504080
Q9NXG2	Q9NXG2	THUM1_HUMAN	THUMPD1	THUMP domain-containing protein 1	500	500	500	255601	2337550	1190840	1143850	1064850
P08574	P08574	CY1_HUMAN	CYC1	Cytochrome c1, heme protein, mitochondrial	500	500	500	616316	2347850	500	2986980	2608010
P15170	P15170	ERF3A_HUMAN	GSPT1	Eukaryotic peptide chain release factor GTP-binding subunit ERF3A	500	500	500	263161	1998670	1322020	1120830	1100180
Q9Y6K5	Q9Y6K5	OAS3_HUMAN	OAS3	2'-5'-oligoadenylate synthase 3	500	500	500	404642	2638010	6403390	1573810	1474300
O15460	O15460	P4HA2_HUMAN	P4HA2	Prolyl 4-hydroxylase subunit alpha-2	500	500	500	225063	1775810	4722940	1151660	1073930
P16152	P16152	CBR1_HUMAN	CBR1	Carbonyl reductase [NADPH] 1	500	500	344772	573618	8440160	3332820	4078520	3695570
Q68EM7	Q68EM7	RHG17_HUMAN	ARHGAP17	Rho GTPase-activating protein 17	500	500	500	122784	767535	1588470	526064	601038
Q96RY7	Q96RY7	IF140_HUMAN	IFT140	Intraflagellar transport protein 140 homolog	500	500	500	35791.3	206894	500	136704	128564
P14618	P14618	KPYM_HUMAN	PKM	Pyruvate kinase PKM	5558360	11237400	2921630	13988600	59645500	75807900	146684500	129843500
O75886	O75886	STAM2_HUMAN	STAM2	Signal transducing adapter molecule 2	500	500	500	178478	1754400	500	1085910	986151
P02786	P02786	TFR1_HUMAN	TFRC	Transferrin receptor protein 1	786771	500	332713	674013	13977600	34359500	7692010	8123080
Q9Y613	Q9Y613	FHOD1_HUMAN	FHOD1	FH1/FH2 domain-containing protein 1	500	500	500	96998.6	377112	831379	824329	813818
P21964	P21964	COMT_HUMAN	COMT	Catechol O-methyltransferase	500	500	430445	417145	1760190	3063790	2055580	2090160
O00764	O00764	PDXK_HUMAN	PDXK	Pyridoxal kinase	500	500	168145	385398	2156760	6314270	2729230	2911800
Q9NZD8	Q9NZD8	SPG21_HUMAN	SPG21	Maspardin	500	500	500	234326	1464970	500	1016800	1071040
Q8N5K1	Q8N5K1	CISD2_HUMAN	CISD2	CDGSH iron-sulfur domain-containing protein 2	500	500	500	457805	2267380	500	1706780	1593460
Q96RQ3	Q96RQ3	MCCA_HUMAN	MCCC1	Methylcrotonoyl-CoA carboxylase subunit alpha, mitochondrial	500	500	500	192345	1398790	2514250	780105	832367
Q8WU90	Q8WU90	ZC3HF_HUMAN	ZC3H15	Zinc finger CCCH domain-containing protein 15	500	500	500	262332	2599990	2841600	1402450	1237190
Q8N1F7	Q8N1F7	NUP93_HUMAN	NUP93	Nuclear pore complex protein Nup93	500	500	500	377379	2590310	5551380	1369760	1495220
O95218	O95218	ZRAB2_HUMAN	ZRANB2	Zinc finger Ran-binding domain-containing protein 2	500	500	103351	500	866938	500	503510	508026
P07099	P07099	HYEP_HUMAN	EPHX1	Epoxide hydrolase 1	500	500	193908	513889	2981160	2133680	2683440	2610270
P32119	P32119	PRDX2_HUMAN	PRDX2	Peroxiredoxin-2	500	500	1868600	1974180	6114080	7152750	17641500	14630600
O15347	O15347	HMGB3_HUMAN	HMGB3	High mobility group protein B3	500	500	511068	835812	7527700	6812490	4984600	5305400
P50990	P50990	TCPQ_HUMAN	CCT8	T-complex protein 1 subunit theta	1307520	500	394615	1545010	16271500	21801800	12663300	11453900
P30086	P30086	PEBP1_HUMAN	PEBP1	Phosphatidylethanolamine-binding protein 1	500	500	489245	952185	9127360	14975100	6728160	6260450
Q16543	Q16543	CDC37_HUMAN	CDC37	Hsp90 co-chaperone Cdc37	500	500	263882	498779	4018220	8667650	2851570	2933670
Q9BXI9	Q9BXI9	C1QT6_HUMAN	C1QTNF6	Complement C1q tumor necrosis factor-related protein 6	500	500	500	76835	719505	500	477062	535659
Q9UBM7	Q9UBM7	DHCR7_HUMAN	DHCR7	7-dehydrocholesterol reductase	500	500	268434	384668	3456180	6397930	2586890	2171940
Q9BQ61	Q9BQ61	TRIR_HUMAN	TRIR	Telomerase RNA component interacting RNase	500	500	500	199778	1297920	500	723604	902733
Q96P70	Q96P70	IPO9_HUMAN	IPO9	Importin-9	500	500	500	90100.9	843887	2059020	468635	494085
Q9NUQ9	Q9NUQ9;Q9H0Q0	CYRIB_HUMAN	CYRIB	CYFIP-related Rac1 interactor B	500	500	500	396010	1333050	2853570	1450940	1300880
P07737	P07737	PROF1_HUMAN	PFN1	Profilin-1	4129800	5684220	3200650	5801650	85322800	41156700	69374700	59711100
Q7L2H7	Q7L2H7	EIF3M_HUMAN	EIF3M	Eukaryotic translation initiation factor 3 subunit M	500	500	500	359883	1513370	500	1798760	1337700
P60981	P60981	DEST_HUMAN	DSTN	Destrin	500	500	986134	1488420	11172100	6929440	10112900	8542540
Q9UL15	Q9UL15	BAG5_HUMAN	BAG5	BAG family molecular chaperone regulator 5	500	500	500	60158.1	481284	500	326133	337005
Q05086	Q05086	UBE3A_HUMAN	UBE3A	Ubiquitin-protein ligase E3A	500	500	500	143658	638847	500	535443	562528
Q16706	Q16706	MA2A1_HUMAN	MAN2A1	Alpha-mannosidase 2	500	500	101639	122165	1905600	3163610	855016	836110
Q12846	Q12846	STX4_HUMAN	STX4	Syntaxin-4	500	500	500	159235	586895	500	644918	592206
Q96AG4	Q96AG4	LRC59_HUMAN	LRRC59	Leucine-rich repeat-containing protein 59	500	500	1215850	1659700	1890760	4457910	10922600	10575600
P21980	P21980	TGM2_HUMAN	TGM2	Protein-glutamine gamma-glutamyltransferase 2	500	500	500	371282	4818480	8711470	2302680	2377660
Q13442	Q13442	HAP28_HUMAN	PDAP1	28 kDa heat- and acid-stable phosphoprotein	500	500	500	292888	1981830	500	1087490	1386120
Q00653	Q00653	NFKB2_HUMAN	NFKB2	Nuclear factor NF-kappa-B p100 subunit	500	500	204123	500	818061	500	922152	791699
Q9BVC6	Q9BVC6	TM109_HUMAN	TMEM109	Transmembrane protein 109	500	500	500	370526	1955420	500	1990650	1981060
P31153	P31153	METK2_HUMAN	MAT2A	S-adenosylmethionine synthase isoform type-2	500	500	349753	584463	3109910	2401960	4102510	3860600
P43487	P43487	RANG_HUMAN	RANBP1	Ran-specific GTPase-activating protein	500	500	383461	555369	5489130	8193550	2982230	3247170
P63000	P15153;P60763;P63000	RAC1_HUMAN	RAC1	Ras-related C3 botulinum toxin substrate 1	500	500	500	1051180	5623300	4493290	3456040	3157920
P08962	P08962	CD63_HUMAN	CD63	CD63 antigen	500	500	500	475512	1970200	500	1767190	1636780
Q05639	Q05639	EF1A2_HUMAN	EEF1A2	Elongation factor 1-alpha 2	500	11653600	16350900	33172300	190525500	191956500	198844500	169244500
P07602	P07602	SAP_HUMAN	PSAP	Prosaposin	500	500	227784	363632	679586	2758160	1704960	1811890
Q06323	Q06323	PSME1_HUMAN	PSME1	Proteasome activator complex subunit 1	743164	500	217536	1290190	12385300	8732630	7073850	7476150
Q7Z6Z7	Q7Z6Z7	HUWE1_HUMAN	HUWE1	E3 ubiquitin-protein ligase HUWE1	500	500	500	245237	1903550	4066860	1092550	1057240
P49841	P49840;P49841	GSK3B_HUMAN	GSK3B	Glycogen synthase kinase-3 beta	500	500	500	216860	402662	1221970	1002500	963245
Q8TEB1	Q8TEB1	DCA11_HUMAN	DCAF11	DDB1- and CUL4-associated factor 11	500	500	500	229520	1282010	3535260	1149740	1038170
Q9H6S3	Q9H6S3	ES8L2_HUMAN	EPS8L2	Epidermal growth factor receptor kinase substrate 8-like protein 2	500	500	500	424619	2987990	5429220	1533220	1633550
P14854	P14854	CX6B1_HUMAN	COX6B1	Cytochrome c oxidase subunit 6B1	500	500	754343	338294	3044920	2954570	2706030	2359410
Q9UBB6	Q9UBB6	NCDN_HUMAN	NCDN	Neurochondrin	500	500	500	72356.1	360996	500	262228	284966
Q92538	Q92538	GBF1_HUMAN	GBF1	Golgi-specific brefeldin A-resistance guanine nucleotide exchange factor 1	500	500	500	171307	953976	500	635141	626873
Q06210	Q06210	GFPT1_HUMAN	GFPT1	Glutamine--fructose-6-phosphate aminotransferase [isomerizing] 1	500	500	500	351053	2361320	1603070	1485410	1523740
P43490	P43490	NAMPT_HUMAN	NAMPT	Nicotinamide phosphoribosyltransferase	500	500	356528	809449	3833110	3938320	4967580	4358780
O00273	O00273	DFFA_HUMAN	DFFA	DNA fragmentation factor subunit alpha	500	500	500	80338	381435	500	269634	312365
Q8TF05	Q8TF05	PP4R1_HUMAN	PPP4R1	Serine/threonine-protein phosphatase 4 regulatory subunit 1	500	500	500	53227.7	545176	807857	274850	228696
Q9NZM3	Q9NZM3	ITSN2_HUMAN	ITSN2	Intersectin-2	500	500	500	110414	884793	500	687870	645528
P14324	P14324	FPPS_HUMAN	FDPS	Farnesyl pyrophosphate synthase	500	500	500	1337590	5649290	3951940	4881210	4338480
P28070	P28070	PSB4_HUMAN	PSMB4	Proteasome subunit beta type-4	500	500	320874	601954	3322320	5878570	2896630	3047430
P43307	P43307	SSRA_HUMAN	SSR1	Translocon-associated protein subunit alpha	500	500	500	1063830	5472520	1917190	3906180	3829710
Q96K37	Q96K37	S35E1_HUMAN	SLC35E1	Solute carrier family 35 member E1	500	500	500	138720	997965	500	591310	643884
O00233	O00233	PSMD9_HUMAN	PSMD9	26S proteasome non-ATPase regulatory subunit 9	500	500	154068	260496	2082590	4550410	1454340	1490540
Q86VP6	Q86VP6	CAND1_HUMAN	CAND1	Cullin-associated NEDD8-dissociated protein 1	500	500	535248	872416	5112780	4973750	5702810	5333130
P49736	P49736	MCM2_HUMAN	MCM2	DNA replication licensing factor MCM2	500	500	636045	416129	7409880	4956580	3949110	3599630
P60900	P60900	PSA6_HUMAN	PSMA6	Proteasome subunit alpha type-6	500	500	402966	993956	9180500	10097100	5631670	5175680
Q15418	Q15418	KS6A1_HUMAN	RPS6KA1	Ribosomal protein S6 kinase alpha-1	500	500	500	1797560	5932500	500	5684130	5278720
Q14204	Q14204	DYHC1_HUMAN	DYNC1H1	Cytoplasmic dynein 1 heavy chain 1	500	500	199429	428418	4343740	7411320	2447710	2411220
A0A0B4J2D5;P0DPI2	A0A0B4J2D5;P0DPI2	GAL3A_HUMAN;GAL3B_HUMAN	GATD3;GATD3B	Putative glutamine amidotransferase-like class 1 domain-containing protein 3B, mitochondrial	500	500	513042	527167	2426830	500	2926390	2786690
Q9NWV8	Q9NWV8	BABA1_HUMAN	BABAM1	BRISC and BRCA1-A complex member 1	500	500	500	65128.2	623881	614171	513482	581094
P51648	P51648	AL3A2_HUMAN	ALDH3A2	Aldehyde dehydrogenase family 3 member A2	500	500	222884	219113	2988710	1558770	1573620	1500840
Q8WWY3	Q8WWY3	PRP31_HUMAN	PRPF31	U4/U6 small nuclear ribonucleoprotein Prp31	500	500	500	197967	1298870	500	813836	816805
O15144	O15144	ARPC2_HUMAN	ARPC2	Actin-related protein 2/3 complex subunit 2	500	500	500	1222320	2355690	3725020	5054340	4574140
P62826	P62826	RAN_HUMAN	RAN	GTP-binding nuclear protein Ran	500	2403600	2425390	4395650	32677500	19455500	29759600	27057900
P09622	P09622	DLDH_HUMAN	DLD	Dihydrolipoyl dehydrogenase, mitochondrial	636907	500	420395	760635	6418030	5161450	5096480	4277940
Q9Y678	Q9UBF2;Q9Y678	COPG1_HUMAN	COPG1	Coatomer subunit gamma-1	500	500	248190	454584	3825930	8579420	2234440	2392610
Q13085	Q13085	ACACA_HUMAN	ACACA	Acetyl-CoA carboxylase 1	500	500	500	317249	2665510	5173080	1324520	1262720
Q9NSD9	Q9NSD9	SYFB_HUMAN	FARSB	Phenylalanine--tRNA ligase beta subunit	500	500	188482	335636	4259680	3535480	1565330	1436890
Q8N8S7	Q8N8S7	ENAH_HUMAN	ENAH	Protein enabled homolog	500	500	500	441779	1540660	500	1620630	1679070
Q9GZP4	Q9GZP4	PITH1_HUMAN	PITHD1	PITH domain-containing protein 1	500	500	500	77448.4	240078	500	302712	239560
O14818	O14818	PSA7_HUMAN	PSMA7	Proteasome subunit alpha type-7	500	500	620012	1581280	6537080	4916140	9053700	7843110
O43707	O43707	ACTN4_HUMAN	ACTN4	Alpha-actinin-4	500	500	500	1128720	5833210	4804710	3408580	3288830
P53618	P53618	COPB_HUMAN	COPB1	Coatomer subunit beta	500	500	335203	891621	3493750	1086830	4115010	4423650
P07339	P07339	CATD_HUMAN	CTSD	Cathepsin D	669821	500	2039390	6330350	9713740	12071900	23612900	22666600
Q5T2T1	Q5T2T1	MPP7_HUMAN	MPP7	MAGUK p55 subfamily member 7	500	500	500	50378.9	172452	500	199816	228633
O43175	O43175	SERA_HUMAN	PHGDH	D-3-phosphoglycerate dehydrogenase	579002	500	279426	626017	9784980	10078000	5425910	4380810
P56192	P56192	SYMC_HUMAN	MARS1	Methionine--tRNA ligase, cytoplasmic	500	500	500	544735	3037070	5444520	1824590	1965040
Q8TAF3	Q8TAF3	WDR48_HUMAN	WDR48	WD repeat-containing protein 48	500	500	500	57754.1	314337	848722	221832	216022
Q9UBC2	Q9UBC2	EP15R_HUMAN	EPS15L1	Epidermal growth factor receptor substrate 15-like 1	500	500	500	202148	2895200	4647170	850925	968611
P38606	P38606	VATA_HUMAN	ATP6V1A	V-type proton ATPase catalytic subunit A	500	500	500	229524	1766370	1227850	625953	660922
P35659	P35659	DEK_HUMAN	DEK	Protein DEK	500	500	500	334770	1334700	2217050	1463000	1182150
P10619	P10619	PPGB_HUMAN	CTSA	Lysosomal protective protein	500	500	59189.3	175896	592159	500	860589	843208
Q9H2U2	Q9H2U2	IPYR2_HUMAN	PPA2	Inorganic pyrophosphatase 2, mitochondrial	500	500	982970	859601	8194410	18499800	4290340	4116400
P21796	P21796	VDAC1_HUMAN	VDAC1	Voltage-dependent anion-selective channel protein 1	1414220	500	1352540	1199920	14486200	3480540	10352000	9571960
O76027	O76027	ANXA9_HUMAN	ANXA9	Annexin A9	500	500	500	1165610	10571300	8329510	4082150	3778250
Q9H089	Q9H089	LSG1_HUMAN	LSG1	Large subunit GTPase 1 homolog	500	500	500	415032	2105870	500	1379130	1388630
P49902	P49902	5NTC_HUMAN	NT5C2	Cytosolic purine 5'-nucleotidase	500	500	500	341308	3170900	5898940	1235130	1189660
Q8IY67	Q8IY67	RAVR1_HUMAN	RAVER1	Ribonucleoprotein PTB-binding 1	500	500	193058	401109	3355700	2687560	2021620	2091490
P60842	P60842	IF4A1_HUMAN	EIF4A1	Eukaryotic initiation factor 4A-I	1015230	500	1763360	2937730	19585600	13284900	14635000	13263400
Q9UI30	Q9UI30	TR112_HUMAN	TRMT112	Multifunctional methyltransferase subunit TRM112-like protein	500	500	500	658483	6913520	11805600	3556720	3714710
Q8NCN5	Q8NCN5	PDPR_HUMAN	PDPR	Pyruvate dehydrogenase phosphatase regulatory subunit, mitochondrial	500	500	500	222874	1508940	760849	804590	869785
Q9H9A5	Q9H9A5	CNO10_HUMAN	CNOT10	CCR4-NOT transcription complex subunit 10	500	500	500	111409	365994	500	419075	460456
P61158	P61158	ARP3_HUMAN	ACTR3	Actin-related protein 3	500	500	707465	1193380	10676300	5255460	5917670	5224120
Q00341	Q00341	VIGLN_HUMAN	HDLBP	Vigilin	500	500	527235	453728	5763760	11614500	3075220	2939960
P48047	P48047	ATPO_HUMAN	ATP5PO	ATP synthase subunit O, mitochondrial	1007320	500	613199	658526	5267670	4065660	5640260	4948460
P12694	P12694	ODBA_HUMAN	BCKDHA	2-oxoisovalerate dehydrogenase subunit alpha, mitochondrial	500	500	500	609270	4061740	7210490	1921050	2080760
P09467	O00757;P09467	F16P1_HUMAN	FBP1	Fructose-1,6-bisphosphatase 1	500	500	500	1236260	9755500	7121220	4134650	4011120
Q5T5Y3	Q5T5Y3	CAMP1_HUMAN	CAMSAP1	Calmodulin-regulated spectrin-associated protein 1	500	500	500	55885.7	278549	500	243133	227307
Q9H9B4	Q9H9B4	SFXN1_HUMAN	SFXN1	Sideroflexin-1	1861180	500	313480	780940	17485600	8643770	6460700	5846840
O95372	O95372	LYPA2_HUMAN	LYPLA2	Acyl-protein thioesterase 2	500	500	500	189854	568686	500	606188	567174
O75396	O75396	SC22B_HUMAN	SEC22B	Vesicle-trafficking protein SEC22b	500	500	630031	804260	9099130	5304250	3830320	3722640
P55011	P55011	S12A2_HUMAN	SLC12A2	Solute carrier family 12 member 2	500	500	500	400675	2341370	4506240	1340570	1268310
Q6L8Q7	Q6L8Q7	PDE12_HUMAN	PDE12	2',5'-phosphodiesterase 12	500	500	152437	312867	1155480	1602820	1747430	1769630
P57088	P57088	TMM33_HUMAN	TMEM33	Transmembrane protein 33	500	500	185720	231272	4097610	3864460	1067710	915974
P00558	P00558	PGK1_HUMAN	PGK1	Phosphoglycerate kinase 1	500	500	4509530	1785450	14406200	10007000	18153800	15840800
P28676	P28676	GRAN_HUMAN	GCA	Grancalcin	500	500	1662780	1738510	4969840	5644690	10252100	11088600
O15037	O15037	KHNYN_HUMAN	KHNYN	Protein KHNYN	500	500	500	71535.1	491308	500	279227	335725
P55884	P55884	EIF3B_HUMAN	EIF3B	Eukaryotic translation initiation factor 3 subunit B	500	500	293583	906166	6232130	1572200	3562230	3428450
P25789	P25789	PSA4_HUMAN	PSMA4	Proteasome subunit alpha type-4	500	500	742110	1212520	9711070	12885800	5639990	4886960
O14925	O14925;Q5SRD1	TIM23_HUMAN	TIMM23	Mitochondrial import inner membrane translocase subunit Tim23	500	500	500	164716	315557	782234	445063	383940
P24534	P24534	EF1B_HUMAN	EEF1B2	Elongation factor 1-beta	500	500	500	1186370	4503440	3931590	3285480	3149410
Q13155	Q13155	AIMP2_HUMAN	AIMP2	Aminoacyl tRNA synthase complex-interacting multifunctional protein 2	500	500	183660	371739	817851	2633780	1521170	1498160
P33992	P33992	MCM5_HUMAN	MCM5	DNA replication licensing factor MCM5	500	500	920177	678296	7395230	7178830	3895030	3984350
O75131	O75131	CPNE3_HUMAN	CPNE3	Copine-3	1616810	500	567213	1146990	11274200	4623450	8612390	8058260
Q14331	Q14331	FRG1_HUMAN	FRG1	Protein FRG1	500	500	500	183507	1174820	500	800878	780733
P59998	P59998	ARPC4_HUMAN	ARPC4	Actin-related protein 2/3 complex subunit 4	500	500	855311	1491270	5196920	500	7251390	6904510
Q9BTV4	Q9BTV4	TMM43_HUMAN	TMEM43	Transmembrane protein 43	500	500	416772	243395	1915380	500	1724260	1492110
P04156	P04156	PRIO_HUMAN	PRNP	Major prion protein	500	500	500	82572.2	453892	500	448677	463200
Q13136	Q13136	LIPA1_HUMAN	PPFIA1	Liprin-alpha-1	500	500	64300.5	192694	295865	802924	946029	889523
Q96IX5	Q96IX5	ATPMK_HUMAN	ATP5MK	ATP synthase membrane subunit K, mitochondrial	500	500	375794	438499	2605810	500	1983160	2097360
O75821	O75821	EIF3G_HUMAN	EIF3G	Eukaryotic translation initiation factor 3 subunit G	500	500	500	630235	4390860	2734680	1988890	2148600
P05023	P05023	AT1A1_HUMAN	ATP1A1	Sodium/potassium-transporting ATPase subunit alpha-1	1721960	500	523747	890373	11819600	7460860	7346910	7395220
Q9P287	Q9P287	BCCIP_HUMAN	BCCIP	BRCA2 and CDKN1A-interacting protein	500	500	500	294418	883140	2052240	789967	774743
Q9H910	Q9H910	JUPI2_HUMAN	JPT2	Jupiter microtubule associated homolog 2	500	500	199022	344827	2675870	2413870	1235290	1524500
P17987	P17987	TCPA_HUMAN	TCP1	T-complex protein 1 subunit alpha	500	500	799971	587472	1942260	1616320	3801300	3351310
P53396	P53396	ACLY_HUMAN	ACLY	ATP-citrate synthase	975320	500	483479	947770	12287300	10270800	6068990	5682080
P31949	P31949	S10AB_HUMAN	S100A11	Protein S100-A11	1408370	500	505394	1005610	13122200	15020400	6228670	6390190
P61009	P61009	SPCS3_HUMAN	SPCS3	Signal peptidase complex subunit 3	500	500	202601	435284	4904300	2215670	1980170	1686230
O14976	O14976	GAK_HUMAN	GAK	Cyclin-G-associated kinase	500	500	500	251736	2398810	3106230	634506	592520
P02787	P02787	TRFE_HUMAN	TF	Serotransferrin	944776	500	332024	571454	8200380	6300450	4050110	3918990
Q9Y2A7	Q9Y2A7	NCKP1_HUMAN	NCKAP1	Nck-associated protein 1	500	500	500	207076	924375	2299790	693930	693469
P12830	P12830	CADH1_HUMAN	CDH1	Cadherin-1	500	500	297768	761939	4762550	8352390	2674170	2596390
O15143	O15143	ARC1B_HUMAN	ARPC1B	Actin-related protein 2/3 complex subunit 1B	500	500	240793	513443	3651490	4524460	1891930	1790380
Q9P2M7	Q9P2M7	CING_HUMAN	CGN	Cingulin	500	500	500	253180	768053	2105570	616783	574084
Q99714	Q99714	HCD2_HUMAN	HSD17B10	3-hydroxyacyl-CoA dehydrogenase type-2	1084480	500	407615	1111040	9833960	4705360	7033680	6345180
Q13724	Q13724	MOGS_HUMAN	MOGS	Mannosyl-oligosaccharide glucosidase	500	500	809871	1070880	3419510	2648490	5222480	5769720
P13861	P13861	KAP2_HUMAN	PRKAR2A	cAMP-dependent protein kinase type II-alpha regulatory subunit	500	500	500	146190	1034160	375778	419284	325360
Q14232	Q14232	EI2BA_HUMAN	EIF2B1	Translation initiation factor eIF-2B subunit alpha	500	500	130302	205795	1445340	2963470	779275	708839
Q14592	Q14592	ZN460_HUMAN	ZNF460	Zinc finger protein 460	500	500	500	27073	91417.5	500	85906.6	98671.5
P51570	P51570	GALK1_HUMAN	GALK1	Galactokinase	500	500	235685	594312	2893890	500	2369680	2207270
Q15286	Q15286	RAB35_HUMAN	RAB35	Ras-related protein Rab-35	500	500	7300760	4375430	33718700	45881500	28293700	25727900
Q9UBQ5	Q9UBQ5	EIF3K_HUMAN	EIF3K	Eukaryotic translation initiation factor 3 subunit K	500	500	532558	730333	7089720	4604840	3872970	4088290
P11216	P11216;P11217	PYGB_HUMAN	PYGB	Glycogen phosphorylase, brain form	500	500	741297	1085630	5709820	6686180	4430400	4979060
O75376	O75376	NCOR1_HUMAN	NCOR1	Nuclear receptor corepressor 1	500	500	500	59736.2	211173	590828	197802	189534
P31946	P31946	1433B_HUMAN	YWHAB	14-3-3 protein beta/alpha	3394740	500	1214930	2248250	15959100	32924500	13426900	12955000
P51692	P51692	STA5B_HUMAN	STAT5B	Signal transducer and activator of transcription 5B	500	500	500	119171	521400	1095190	311895	296661
Q9P035	Q9P035	HACD3_HUMAN	HACD3	Very-long-chain (3R)-3-hydroxyacyl-CoA dehydratase 3	500	500	548319	807098	5059750	2426280	3554310	3364340
P47755	P47755	CAZA2_HUMAN	CAPZA2	F-actin-capping protein subunit alpha-2	500	500	242864	284574	1728250	3667970	1023270	913702
Q9Y316	Q9Y316	MEMO1_HUMAN	MEMO1	Protein MEMO1	500	500	663152	740766	4702950	3460470	4090010	4173350
P55036	P55036	PSMD4_HUMAN	PSMD4	26S proteasome non-ATPase regulatory subunit 4	500	500	601499	515628	7729040	11196900	2324400	1989560
Q15046	Q15046	SYK_HUMAN	KARS1	Lysine--tRNA ligase	500	500	342906	694862	3491450	7047200	2666830	2503110
Q0VDF9	Q0VDF9	HSP7E_HUMAN	HSPA14	Heat shock 70 kDa protein 14	500	500	500	487933	1038540	1296080	1021670	934064
P41252	P41252	SYIC_HUMAN	IARS1	Isoleucine--tRNA ligase, cytoplasmic	500	500	191432	567345	500	2414360	1939590	1852100
P45880	P45880	VDAC2_HUMAN	VDAC2	Voltage-dependent anion-selective channel protein 2	2165770	500	1475410	2852180	17724700	23503500	12721600	11185900
Q01082	Q01082	SPTB2_HUMAN	SPTBN1	Spectrin beta chain, non-erythrocytic 1	500	500	176036	266992	1921580	4606690	1079650	1072160
P11586	P11586	C1TC_HUMAN	MTHFD1	C-1-tetrahydrofolate synthase, cytoplasmic	2556230	500	918133	1786670	18558900	9232070	10133400	10144000
Q10567	Q10567	AP1B1_HUMAN	AP1B1	AP-1 complex subunit beta-1	500	500	826564	988231	5622860	9874570	4010560	4367690
P33993	P33993	MCM7_HUMAN	MCM7	DNA replication licensing factor MCM7	500	500	559026	779631	2143030	6750810	2495190	2461390
P28066	P28066	PSA5_HUMAN	PSMA5	Proteasome subunit alpha type-5	1461890	500	493084	1102170	6158250	13696100	5549170	4812120
P13639	P13639	EF2_HUMAN	EEF2	Elongation factor 2	11619000	500	1462610	4345670	28597000	37164000	29228900	28233800
Q96J01	Q96J01	THOC3_HUMAN	THOC3	THO complex subunit 3	500	500	500	181751	1040920	672061	397219	328273
P30041	P30041	PRDX6_HUMAN	PRDX6	Peroxiredoxin-6	438127	5685260	830315	2423070	10290400	9760120	19003800	17501600
P08238	P07900;P08238;Q14568;Q58FF8	HS90B_HUMAN	HSP90AB1	Heat shock protein HSP 90-beta	14039000	18559900	4818970	12969900	117100500	89973100	86474900	90831400
P62312	P62312	LSM6_HUMAN	LSM6	U6 snRNA-associated Sm-like protein LSm6	500	500	500	316226	1295540	727314	903541	995203
Q9H2P0	Q9H2P0	ADNP_HUMAN	ADNP	Activity-dependent neuroprotector homeobox protein	500	500	500	284095	988329	2604130	691269	795711
P16615	P16615	AT2A2_HUMAN	ATP2A2	Sarcoplasmic/endoplasmic reticulum calcium ATPase 2	1002730	500	332136	588740	6716450	4504860	3113620	3117800
Q12959	Q12959	DLG1_HUMAN	DLG1	Disks large homolog 1	500	500	152695	251796	1931210	3196580	708292	731340
P35232	P35232	PHB1_HUMAN	PHB1	Prohibitin 1	4693440	500	1139410	1710990	18767700	18056300	14989000	13991600
P04406	P04406	G3P_HUMAN	GAPDH	Glyceraldehyde-3-phosphate dehydrogenase	21079300	24046300	8070240	20578900	219816500	36611300	134057500	86953000
P12814	P12814	ACTN1_HUMAN	ACTN1	Alpha-actinin-1	500	500	913948	627769	5738490	3197970	2706280	2651910
Q9H3K6	Q9H3K6	BOLA2_HUMAN	BOLA2	BolA-like protein 2	500	500	610267	777407	1428470	1703230	2547760	2346840
Q5H9R7	Q5H9R7	PP6R3_HUMAN	PPP6R3	Serine/threonine-protein phosphatase 6 regulatory subunit 3	500	500	247684	325959	1472820	500	1359400	1269770
Q01081	Q01081	U2AF1_HUMAN	U2AF1	Splicing factor U2AF 35 kDa subunit	500	500	332268	268807	2233640	3006900	1470280	1428080
Q08J23	Q08J23	NSUN2_HUMAN	NSUN2	RNA cytosine C(5)-methyltransferase NSUN2	500	500	619408	724071	6311990	10492000	2603600	2825380
Q01813	Q01813	PFKAP_HUMAN	PFKP	ATP-dependent 6-phosphofructokinase, platelet type	500	500	859629	1330380	3632700	3389800	4290260	4201280
P07686	P07686	HEXB_HUMAN	HEXB	Beta-hexosaminidase subunit beta	1308660	500	143396	469413	7441770	11802200	3096380	2860670
P24666	P24666	PPAC_HUMAN	ACP1	Low molecular weight phosphotyrosine protein phosphatase	500	500	674741	721511	3374220	5677700	2717320	2618260
P20042	P20042	IF2B_HUMAN	EIF2S2	Eukaryotic translation initiation factor 2 subunit 2	500	500	556849	937732	2591320	2268380	3848880	4611970
Q8NEZ5	Q8NEZ5	FBX22_HUMAN	FBXO22	F-box only protein 22	500	500	581825	712981	3485290	3259390	2615130	2428270
Q8IZP0	Q8IZP0;Q9NYB9	ABI1_HUMAN	ABI1	Abl interactor 1	500	500	116537	154980	1484640	571701	670881	507680
Q07021	Q07021	C1QBP_HUMAN	C1QBP	Complement component 1 Q subcomponent-binding protein, mitochondrial	500	500	910352	1456640	6530470	4423690	5915010	4563340
O75165	O75165	DJC13_HUMAN	DNAJC13	DnaJ homolog subfamily C member 13	500	500	500	230012	943663	1782470	463866	451569
Q7Z4W1	Q7Z4W1	DCXR_HUMAN	DCXR	L-xylulose reductase	2514840	500	1058550	1312700	10776100	3217080	8110140	7846370
Q9NRF8	Q9NRF8	PYRG2_HUMAN	CTPS2	CTP synthase 2	500	500	525971	625660	4550820	7899270	2254170	2284170
Q32P41	Q32P41	TRM5_HUMAN	TRMT5	tRNA (guanine(37)-N1)-methyltransferase	528866	500	500	500	1705770	975646	800047	734588
P63220	P63220	RS21_HUMAN	RPS21	40S ribosomal protein S21	500	500	9029860	7955460	8414430	21618100	29531400	28348600
Q99436	Q99436	PSB7_HUMAN	PSMB7	Proteasome subunit beta type-7	1141050	500	371895	463379	5959170	2597500	3194110	2792140
Q93009	Q93009	UBP7_HUMAN	USP7	Ubiquitin carboxyl-terminal hydrolase 7	500	500	680401	535308	4728260	5502610	2140560	2124050
O95210	O95210	STBD1_HUMAN	STBD1	Starch-binding domain-containing protein 1	500	500	500	181523	710706	1572200	349031	398183
P21333	P21333	FLNA_HUMAN	FLNA	Filamin-A	4947250	500	1222200	3244820	25171200	24711800	16760100	15548000
P61019	P61019;Q8WUD1	RAB2A_HUMAN	RAB2A	Ras-related protein Rab-2A	500	500	500	2534940	3719930	9170620	3233740	3008660
Q8WUY1	Q8WUY1	THEM6_HUMAN	THEM6	Protein THEM6	500	500	654009	840241	3158950	2464960	2320540	2438270
Q9BQA1	Q9BQA1	MEP50_HUMAN	WDR77	Methylosome protein 50	500	500	896025	1141440	5123700	2132100	3164790	3109040
P28072	P28072	PSB6_HUMAN	PSMB6	Proteasome subunit beta type-6	2298330	500	692879	850324	11981500	5285970	6141780	5764410
Q13162	Q13162	PRDX4_HUMAN	PRDX4	Peroxiredoxin-4	500	500	1426750	1549000	3563610	3125500	4960520	4611540
Q9Y5B9	Q9Y5B9	SP16H_HUMAN	SUPT16H	FACT complex subunit SPT16	500	500	643168	519704	3012990	6212720	1864240	1812560
P26368	P26368	U2AF2_HUMAN	U2AF2	Splicing factor U2AF 65 kDa subunit	1203740	500	911145	1879370	4618640	4819680	9295060	9115810
Q9UKS6	Q9UKS6	PACN3_HUMAN	PACSIN3	Protein kinase C and casein kinase substrate in neurons protein 3	500	500	173515	149372	686131	1353250	644410	514181
P25705	P25705	ATPA_HUMAN	ATP5F1A	ATP synthase subunit alpha, mitochondrial	4595770	12572700	1981650	3976680	19245600	17457800	29311900	25867400
P17028	P17028	ZNF24_HUMAN	ZNF24	Zinc finger protein 24	500	500	233038	128932	643921	90461.1	587566	683683
P20618	P20618	PSB1_HUMAN	PSMB1	Proteasome subunit beta type-1	2204880	500	1123020	1601290	7284980	4519630	8031920	7699260
P35568	P35568	IRS1_HUMAN	IRS1	Insulin receptor substrate 1	500	500	500	224648	793042	868074	472544	527109
P10809	P10809	CH60_HUMAN	HSPD1	60 kDa heat shock protein, mitochondrial	8297860	13737600	2290840	3402420	34888200	45635400	26658300	24535100
P11413	P11413	G6PD_HUMAN	G6PD	Glucose-6-phosphate 1-dehydrogenase	15929400	500	3466810	6447350	61692200	64060600	32276800	29245600
P07355	A6NMY6;P07355	ANXA2_HUMAN	ANXA2	Annexin A2	4649750	14571800	1881080	3169030	37357300	74374500	27897200	26106200
O43813	O43813	LANC1_HUMAN	LANCL1	Glutathione S-transferase LANCL1	500	500	977437	975891	3468430	2864000	3603200	3821180
Q96D46	Q96D46	NMD3_HUMAN	NMD3	60S ribosomal export protein NMD3	521368	500	265741	363292	4113690	5374190	1525260	1366800
P62258	P62258	1433E_HUMAN	YWHAE	14-3-3 protein epsilon	8300550	500	1691150	2128560	25971100	11642400	11426600	10329100
P04080	P04080	CYTB_HUMAN	CSTB	Cystatin-B	500	500	834306	908699	2159190	3159160	1985840	2015460
Q8NFA0	Q8NFA0	UBP32_HUMAN	USP32	Ubiquitin carboxyl-terminal hydrolase 32	500	500	391977	270124	2400400	4527900	1036240	950603
Q6Y7W6	Q6Y7W6	GGYF2_HUMAN	GIGYF2	GRB10-interacting GYF protein 2	500	500	206695	344050	1991550	2124780	1034030	1033980
P30613	P30613	KPYR_HUMAN	PKLR	Pyruvate kinase PKLR	500	500	500	306188	2366970	500	1990450	2013830
Q6IA69	Q6IA69	NADE_HUMAN	NADSYN1	Glutamine-dependent NAD(+) synthetase	500	500	500	209370	598248	1256100	354418	332122
Q8WVV9	Q8WVV9	HNRLL_HUMAN	HNRNPLL	Heterogeneous nuclear ribonucleoprotein L-like	500	500	383864	463278	2090190	3770290	1691540	1755530
P62993	P62993	GRB2_HUMAN	GRB2	Growth factor receptor-bound protein 2	3096110	500	1305550	1402610	9955250	8033350	7167350	7412610
Q9UFW8	Q9UFW8	CGBP1_HUMAN	CGGBP1	CGG triplet repeat-binding protein 1	500	500	270997	268347	544596	864150	812713	764517
Q8IZQ5	Q8IZQ5	SELH_HUMAN	SELENOH	Selenoprotein H	500	500	481557	407850	621670	1086570	1241430	1214160
P55209	P55209	NP1L1_HUMAN	NAP1L1	Nucleosome assembly protein 1-like 1	521117	500	354208	527929	4491190	4779130	1678250	1748850
P49721	P49721	PSB2_HUMAN	PSMB2	Proteasome subunit beta type-2	3046740	500	500	835622	12866700	14163100	4446730	4232100
P54136	P54136	SYRC_HUMAN	RARS1	Arginine--tRNA ligase, cytoplasmic	1413680	500	643890	838065	5912040	13682200	3872420	3855460
Q9Y230	Q9Y230	RUVB2_HUMAN	RUVBL2	RuvB-like 2	1613730	500	668343	820027	6668560	4984710	3976530	3548770
P17858	P08237;P17858	PFKAL_HUMAN	PFKL	ATP-dependent 6-phosphofructokinase, liver type	500	500	846831	1181860	3036300	4371230	2756080	2804620
O60701	O60701	UGDH_HUMAN	UGDH	UDP-glucose 6-dehydrogenase	7550150	6177770	2170820	4881580	52381300	58405200	27166500	22678500
P09382	P09382	LEG1_HUMAN	LGALS1	Galectin-1	837767	500	503132	549073	2894760	5188990	1802360	1759030
O75608	O75608	LYPA1_HUMAN	LYPLA1	Acyl-protein thioesterase 1	1889110	500	828483	900941	9624310	2177140	4312050	4334520
P62310	P62310	LSM3_HUMAN	LSM3	U6 snRNA-associated Sm-like protein LSm3	500	500	685355	873990	1392290	1386400	2064740	2280920
O95363	O95363	SYFM_HUMAN	FARS2	Phenylalanine--tRNA ligase, mitochondrial	500	500	885185	1209770	3183870	9054770	3604030	4151550
P23919	P23919	KTHY_HUMAN	DTYMK	Thymidylate kinase	841537	500	500	112171	1132040	1099120	1258990	1089460
Q9ULA0	Q9ULA0	DNPEP_HUMAN	DNPEP	Aspartyl aminopeptidase	3528520	500	876980	1487950	12869400	4891960	6201740	5878010
Q92598	Q92598	HS105_HUMAN	HSPH1	Heat shock protein 105 kDa	2406070	500	619139	1012190	7844890	12096500	4432310	4291030
P10586	P10586	PTPRF_HUMAN	PTPRF	Receptor-type tyrosine-protein phosphatase F	500	500	500	522350	384346	1232910	593770	675029
P68133	P62736;P63267;P68032;P68133	ACTS_HUMAN	ACTA1	Actin, alpha skeletal muscle	500	500	11671200	5451830	48483400	40376900	22966800	19330600
P29144	P29144	TPP2_HUMAN	TPP2	Tripeptidyl-peptidase 2	500	500	500	569459	1997650	2350120	904373	877532
Q9NR12	Q9NR12	PDLI7_HUMAN	PDLIM7	PDZ and LIM domain protein 7	500	500	954432	800141	2584010	2086490	2080470	1867370
P36969	P36969	GPX4_HUMAN	GPX4	Phospholipid hydroperoxide glutathione peroxidase	500	500	692014	882045	2769470	2099680	1556670	1409830
Q96KG9	Q96KG9	SCYL1_HUMAN	SCYL1	N-terminal kinase-like protein	500	500	1325640	1804150	8507850	7689290	4998000	5838380
P14868	P14868	SYDC_HUMAN	DARS1	Aspartate--tRNA ligase, cytoplasmic	1676860	500	589177	686845	5162450	9746140	3555370	3318550
Q06830	Q06830	PRDX1_HUMAN	PRDX1	Peroxiredoxin-1	5303970	18896200	15863400	17570900	48389300	27170900	53226400	55342500
P14625	P14625	ENPL_HUMAN	HSP90B1	Endoplasmin	14126400	12486800	3067210	6071030	35502300	26524800	29595300	31592400
Q6P1M0	Q6P1M0	S27A4_HUMAN	SLC27A4	Long-chain fatty acid transport protein 4	500	500	612656	559683	999475	3290630	1286050	1284130
Q8NF37	Q8NF37	PCAT1_HUMAN	LPCAT1	Lysophosphatidylcholine acyltransferase 1	1774940	500	532115	591585	7078200	11232700	3252830	2776410
P46940	P46940	IQGA1_HUMAN	IQGAP1	Ras GTPase-activating-like protein IQGAP1	3331390	500	362484	669179	6280840	5055650	4473730	4430190
Q6NUK1	Q6NUK1	SCMC1_HUMAN	SLC25A24	Calcium-binding mitochondrial carrier protein SCaMC-1	2914090	500	482821	1169140	8618010	13811600	4419770	3920040
Q9UNE7	Q9UNE7	CHIP_HUMAN	STUB1	E3 ubiquitin-protein ligase CHIP	1831170	500	215206	361750	3110060	3687780	2241200	2175100
Q99613	Q99613;B5ME19	EIF3C_HUMAN	EIF3C	Eukaryotic translation initiation factor 3 subunit C	1471570	500	426549	756731	4005020	3792730	2858010	2610390
Q9BUQ8	Q9BUQ8	DDX23_HUMAN	DDX23	Probable ATP-dependent RNA helicase DDX23	500	500	750172	804829	5213790	2031970	2076240	2316520
O00507	O00507	USP9Y_HUMAN	USP9Y	Probable ubiquitin carboxyl-terminal hydrolase FAF-Y	500	500	76642.7	93756.2	236543	754251	269103	305196
O00483	O00483	NDUA4_HUMAN	NDUFA4	Cytochrome c oxidase subunit NDUFA4	2567480	500	985419	914759	6649460	5546960	4079830	3919880
P25205	P25205	MCM3_HUMAN	MCM3	DNA replication licensing factor MCM3	500	2400650	299595	458427	3126660	6480900	2578290	2662910
P49327	P49327	FAS_HUMAN	FASN	Fatty acid synthase	10147300	33262400	2984180	6368530	69782200	61774700	46163100	46381300
P07437	P04350;P07437;P68371	TBB5_HUMAN	TUBB	Tubulin beta chain	21998500	31543800	16465500	22807900	48656100	75082200	75072800	67260700
P36957	P36957	ODO2_HUMAN	DLST	Dihydrolipoyllysine-residue succinyltransferase component of 2-oxoglutarate dehydrogenase complex, mitochondrial	2210360	500	500	324973	4916000	3864170	2420010	2176160
Q9BQE3	A6NHL2;P68363;P68366;Q71U36;Q9BQE3	TBA1C_HUMAN	TUBA1C	Tubulin alpha-1C chain	35213100	20023300	15986800	25452900	78552000	83409000	91480700	92068500
P47756	P47756	CAPZB_HUMAN	CAPZB	F-actin-capping protein subunit beta	1955610	500	880270	1262660	2438250	1906490	3636190	3537260
Q9Y606	Q9Y606	PUS1_HUMAN	PUS1	Pseudouridylate synthase 1 homolog	1889390	500	500	200078	3802840	4679860	1460340	1496550
P08865	P08865;A0A8I5KQE6	RSSA_HUMAN	RPSA	40S ribosomal protein SA	38918800	29596600	13587900	16848900	135464500	111524500	90094400	94378500
P20073	P20073	ANXA7_HUMAN	ANXA7	Annexin A7	16733300	5149680	5332770	4415710	31454900	28493000	42581500	36523900
Q8N684	Q8N684	CPSF7_HUMAN	CPSF7	Cleavage and polyadenylation specificity factor subunit 7	1817800	500	560702	380302	4602790	7664950	2440770	2164110
Q9UJS0	Q9UJS0	S2513_HUMAN	SLC25A13	Electrogenic aspartate/glutamate antiporter SLC25A13, mitochondrial	500	500	1288030	1706810	5239750	4155400	2465850	2360150
Q9BUT9	Q9BUT9	MCRI2_HUMAN	MCRIP2	MAPK regulated corepressor interacting protein 2	500	500	109806	303941	362179	847632	626507	824070
Q9H8Y5	Q9H8Y5	ANKZ1_HUMAN	ANKZF1	Ankyrin repeat and zinc finger domain-containing protein 1	500	500	252100	307510	1237660	1688780	628153	724840
P23526	P23526	SAHH_HUMAN	AHCY	Adenosylhomocysteinase	10508800	500	2210740	2907800	18622700	10840900	12483200	11971500
Q9H7D7	Q9H7D7	WDR26_HUMAN	WDR26	WD repeat-containing protein 26	500	500	223220	187412	430035	405189	353454	380241
Q99523	Q99523	SORT_HUMAN	SORT1	Sortilin	513756	500	500	314531	975299	1364690	597769	554216
O00629	O00629	IMA3_HUMAN	KPNA4	Importin subunit alpha-3	500	500	836166	602139	4766900	5545220	1611420	1492550
P55786	P55786;A6NEC2	PSA_HUMAN	NPEPPS	Puromycin-sensitive aminopeptidase	1801940	500	292904	506133	3650620	3161550	1790880	1856450
Q13263	Q13263	TIF1B_HUMAN	TRIM28	Transcription intermediary factor 1-beta	5606540	500	1533550	2372180	8679680	7750950	6057420	5662560
P42166	P42166;P42167	LAP2A_HUMAN	TMPO	Lamina-associated polypeptide 2, isoform alpha	2642550	500	1504460	2228420	6693490	7617960	3769260	3565130
P13010	P13010	XRCC5_HUMAN	XRCC5	X-ray repair cross-complementing protein 5	3093290	20603800	10658200	16953900	38928700	28099700	56162800	62109600
Q9H1I8	Q9H1I8	ASCC2_HUMAN	ASCC2	Activating signal cointegrator 1 complex subunit 2	500	500	654195	546827	882198	864917	783054	849556
O43684	O43684	BUB3_HUMAN	BUB3	Mitotic checkpoint protein BUB3	6443920	500	1549650	1585490	11425500	15113200	5904520	5767370
Q709F0	Q709F0	ACD11_HUMAN	ACAD11	Acyl-CoA dehydrogenase family member 11	500	1458550	887062	807984	3425200	1779930	1845560	2437800
Q8NC51	Q8NC51	PAIRB_HUMAN	SERBP1	Plasminogen activator inhibitor 1 RNA-binding protein	4200870	500	1019370	1199640	6011150	9487910	4412610	3312590
Q8NBK3	Q8NBK3	SUMF1_HUMAN	SUMF1	Formylglycine-generating enzyme	802110	500	260139	193445	2100890	3155010	835039	918569
O75694	O75694	NU155_HUMAN	NUP155	Nuclear pore complex protein Nup155	998434	500	283065	354080	2295630	3644110	1219430	1281260
Q12797	Q12797	ASPH_HUMAN	ASPH	Aspartyl/asparaginyl beta-hydroxylase	500	500	268998	210293	1620700	2269050	619257	589783
P36542	P36542	ATPG_HUMAN	ATP5F1C	ATP synthase subunit gamma, mitochondrial	7705540	500	2188360	2616310	15334900	19594500	6990360	7228490
Q9BWJ5	Q9BWJ5	SF3B5_HUMAN	SF3B5	Splicing factor 3B subunit 5	74033	500	164964	94464.7	217242	439448	237211	254759
O00767	O00767	SCD_HUMAN	SCD	Stearoyl-CoA desaturase	2145680	500	491708	1284740	2816640	1751820	2129160	2324880
P35080	P35080	PROF2_HUMAN	PFN2	Profilin-2	11650900	500	12499300	4725000	51278300	57705900	18486800	14847400
Q09666	Q09666	AHNK_HUMAN	AHNAK	Neuroblast differentiation-associated protein AHNAK	3102140	4572540	1192560	2310820	11204400	10917300	6675720	6471380
Q8NBI6	Q8NBI6	XXLT1_HUMAN	XXYLT1	Xyloside xylosyltransferase 1	4186550	2873480	1494420	1713770	8572420	6059250	7166720	7724720
P68371	P68371;Q13885;Q9BVA1	TBB4B_HUMAN	TUBB4B	Tubulin beta-4B chain	20371800	22362900	9529990	17338300	29583400	35766000	44071100	42259500
Q9NVS2	Q9NVS2	RT18A_HUMAN	MRPS18A	39S ribosomal protein S18a, mitochondrial	450568	500	500	318370	757122	1469040	537678	529906
Q03468	Q03468	ERCC6_HUMAN	ERCC6	DNA excision repair protein ERCC-6	500	500	192349	182107	486942	915066	253157	302919
Q13868	Q13868	EXOS2_HUMAN	EXOSC2	Exosome complex component RRP4	500	500	1217070	1069930	2316220	3402380	1611660	1533740
Q9H0A0	Q9H0A0	NAT10_HUMAN	NAT10	RNA cytidine acetyltransferase	500	500	1127660	1209740	1622130	4257240	1774920	1790020
P29372	P29372	3MG_HUMAN	MPG	DNA-3-methyladenine glycosylase	3232450	500	1029060	1278630	7542440	4647400	3340200	3485730
Q14258	Q14258	TRI25_HUMAN	TRIM25	E3 ubiquitin/ISG15 ligase TRIM25	4454270	500	1161950	1558020	6066530	5018990	3470800	3724690
Q6P2Q9	Q6P2Q9	PRP8_HUMAN	PRPF8	Pre-mRNA-processing-splicing factor 8	1693880	500	708489	1041320	2492210	3692130	1754670	1809920
P12956	P12956	XRCC6_HUMAN	XRCC6	X-ray repair cross-complementing protein 6	23459700	30852900	9677120	17807300	38429600	49878000	58268600	60430100
P39019	P39019	RS19_HUMAN	RPS19	40S ribosomal protein S19	29740400	17925300	11730300	7908910	107860500	126360500	41358500	39917800
Q9Y3F4	Q9Y3F4	STRAP_HUMAN	STRAP	Serine-threonine kinase receptor-associated protein	5997290	500	2002740	1616330	8111550	9866970	4853550	5081410
O94979	O94979	SC31A_HUMAN	SEC31A	Protein transport protein Sec31A	5267160	7362580	1723360	2230910	10377000	9752920	8243440	8232210
Q9ULJ6	Q9ULJ6	ZMIZ1_HUMAN	ZMIZ1	Zinc finger MIZ domain-containing protein 1	2418380	500	2100770	1543110	3382900	2595840	3149190	3434250
O00139	O00139	KIF2A_HUMAN	KIF2A	Kinesin-like protein KIF2A	1593220	500	911497	805780	2110650	1832540	1497840	1725610
